# Supplementary material for: Retrospective checking of compliance with practice guidelines for acute stroke care: a novel experiment using openEHR’s Guideline Definition Language
Source: BMC Med Inform Decis Mak. 2014 May 10;14:39. doi: 10.1186/1472-6947-14-39 (PMC4052843; doi:10.1186/1472-6947-14-39)
Supplement: Additional file 1 — GDL URL - includes the URL to the GDL website, where the GDL Editor and related documentation as well as sample files can be downloaded. [file 1472-6947-14-39-S1.txt]

GDL URL:

http://www.openehr.org/news_events/releases/releases.php?id=79
