# Supplementary material for: Retrospective checking of compliance with practice guidelines for acute stroke care: a novel experiment using openEHR’s Guideline Definition Language
Source: BMC Med Inform Decis Mak. 2014 May 10;14:39. doi: 10.1186/1472-6947-14-39 (PMC4052843; doi:10.1186/1472-6947-14-39)
Supplement: Additional file 3 — Archetypes – contains all archetypes used in this work as ADL files. ADL files can be viewed by the Archetype Editor, available at http://www.openehr.org/downloads/archetypeeditor/home. [file 1472-6947-14-39-S3.zip]

Archive with 17 entries (16 files):
- Archetypes/
- Archetypes/openEHR-EHR-ACTION.intravenous_fluid_administration.v1.adl
- Archetypes/openEHR-EHR-ACTION.procedure.v1.adl
- Archetypes/openEHR-EHR-EVALUATION.alert.v1.adl
- Archetypes/openEHR-EHR-EVALUATION.problem-diagnosis.v1.adl
- Archetypes/openEHR-EHR-EVALUATION.thrombolysis_contraindications.v1.adl
- Archetypes/openEHR-EHR-INSTRUCTION.imaging.v1.adl
- Archetypes/openEHR-EHR-INSTRUCTION.medication.v1.adl
- Archetypes/openEHR-EHR-ITEM_TREE.gas_administration.v1.adl
- Archetypes/openEHR-EHR-ITEM_TREE.imaging.v1.adl
- Archetypes/openEHR-EHR-ITEM_TREE.medication.v1.adl
- Archetypes/openEHR-EHR-OBSERVATION.blood_pressure.v1.adl
- Archetypes/openEHR-EHR-OBSERVATION.body_temperature.v1.adl
- Archetypes/openEHR-EHR-OBSERVATION.exam.v1.adl
- Archetypes/openEHR-EHR-OBSERVATION.indirect_oximetry.v2.adl
- Archetypes/openEHR-EHR-OBSERVATION.lab_test-blood_glucose.v1.adl
- Archetypes/openEHR-EHR-OBSERVATION.nihss.v1.adl
