# Supplementary material for: Retrospective checking of compliance with practice guidelines for acute stroke care: a novel experiment using openEHR’s Guideline Definition Language
Source: BMC Med Inform Decis Mak. 2014 May 10;14:39. doi: 10.1186/1472-6947-14-39 (PMC4052843; doi:10.1186/1472-6947-14-39)
Supplement: Additional file 3 — Archetypes – contains all archetypes used in this work as ADL files. ADL files can be viewed by the Archetype Editor, available at http://www.openehr.org/downloads/archetypeeditor/home. [file 1472-6947-14-39-S3.zip › Archetypes/openEHR-EHR-EVALUATION.problem-diagnosis.v1.adl]

archetype (adl_version=1.4)
	openEHR-EHR-EVALUATION.problem-diagnosis.v1
specialize
	openEHR-EHR-EVALUATION.problem.v1

concept
	[at0000.1]	-- Diagnosis
language
	original_language = <[ISO_639-1::en]>
	translations = <
		["de"] = <
			language = <[ISO_639-1::de]>
			author = <
				["organisation"] = <"University of Heidelberg, Central Queensland University">
				["name"] = <"Jasmin Buck, Sebastian Garde">
			>
		>
		["pt-br"] = <
			language = <[ISO_639-1::pt-br]>
			author = <
				["organisation"] = <"P2D">
				["name"] = <"Marco Borges">
				["email"] = <"marco.borges@p2d.com.br">
			>
			accreditation = <"P2D Health Advisor Council">
		>
	>
description
	original_author = <
		["name"] = <"Sam Heard">
		["organisation"] = <"Ocean Informatics">
		["email"] = <"sam.heard@oceaninformatics.com">
		["date"] = <"23/04/2006">
	>
	details = <
		["de"] = <
			language = <[ISO_639-1::de]>
			purpose = <"Zur Dokumentation klinischer Diagnosen mit optionalen diagnostischen Kriterien und Dringlichkeiten. Erfordert kodierten Eintrag der Diagnosen.">
			use = <"Zur Dokumentation beliebiger früherer oder aktueller Diagnosen - also zur Dokumentation des früheren Verlaufs oder der aktuellen Diagnosen. Kann zur Dokumentation der Diagnosen wechselnder Patienten genutzt werden, also zur Familienanamnese.">
			keywords = <"früher", "Verlauf", "Familie", "Historie", "Zustand">
			misuse = <"Für histologische Diagnosen  'openEHR-EHR-EVALUATION.problem-diagnosis-histological' benutzen.">
			copyright = <"© openEHR Foundation">
		>
		["pt-br"] = <
			language = <[ISO_639-1::pt-br]>
			purpose = <"Registrar diagnósticos médicos com critérios de diagnóstico opcionais e estadiamento.
Requer entrada codificada do diagnóstico.">
			use = <"Usado para o registo de diagnóstico, presente ou passado - usado para gravar a história passada, bem como diagnósticos atuais. 
Usado com mudou 'Assunto de cuidado' para gravação de diagnósticos em parentes e assim para a histórico famíliar.">
			keywords = <"*past(en)", "*history(en)", "*family(en)", "*history(en)", "*condition(en)">
			misuse = <"Use 'openEHR-EHR-EVALUATION.problem-diagnosis-histological' para diagnosticos histológicos.">
			copyright = <"© openEHR Foundation">
		>
		["en"] = <
			language = <[ISO_639-1::en]>
			purpose = <"For recording medical diagnoses with optional diagnostic criteria and staging. Requires coded entry of diagnosis. ">
			use = <"Used for recording any diagnosis, present or past - so is used for recording past history as well as current diagnoses. Used with changed 'Subject of care' for recording diagnoses in relatives and so for family history.">
			keywords = <"past", "history", "family", "history", "condition">
			misuse = <"Use 'openEHR-EHR-EVALUATION.problem-diagnosis-histological' for histological diagnoses.">
			copyright = <"© openEHR Foundation">
		>
	>
	lifecycle_state = <"0">
	other_contributors = <"Nadim Anani, Karolinska Institutet, Sweden", ...>
	other_details = <
		["MD5-CAM-1.0.1"] = <"D64723D910E0C71AC3EC5A6D0BA75EDC">
	>

definition
	EVALUATION[at0000.1] matches {	-- Diagnosis
		data matches {
			ITEM_TREE[at0001] matches {	-- structure
				items cardinality matches {1..*; ordered} matches {
					ELEMENT[at0002.1] matches {	-- Diagnosis
						value matches {
							DV_TEXT matches {*}
						}
					}
					ELEMENT[at0.32] occurrences matches {0..1} matches {	-- Status
						value matches {
							DV_CODED_TEXT matches {
								defining_code matches {
									[local::
									at0.33, 	-- provisional
									at0.34]	-- working
								}
							}
						}
					}
					ELEMENT[at0003] occurrences matches {0..1} matches {	-- Date of initial onset
						value matches {
							DV_DATE_TIME matches {*}
						}
					}
					ELEMENT[at0005] occurrences matches {0..1} matches {	-- Severity
						value matches {
							1|[local::at0006], 	-- Mild
							4|[local::at0007], 	-- Moderate
							7|[local::at0008]  	-- Severe
						}
					}
					ELEMENT[at0009] occurrences matches {0..1} matches {	-- Clinical description
						value matches {
							DV_TEXT matches {*}
						}
					}
					ELEMENT[at0010] occurrences matches {0..1} matches {	-- Date clinically recognised
						value matches {
							DV_DATE matches {
								value matches {yyyy-??-XX}
							}
						}
					}
					CLUSTER[at0011] occurrences matches {0..*} matches {	-- Location
						items cardinality matches {1..2; ordered} matches {
							ELEMENT[at0012] occurrences matches {0..1} matches {	-- Body site
								value matches {
									DV_CODED_TEXT matches {
										defining_code matches {[ac0000]}		-- Any term that describes a body site
									}
								}
							}
							ELEMENT[at0013] occurrences matches {0..1} matches {	-- Location description
								value matches {
									DV_TEXT matches {*}
								}
							}
						}
					}
					CLUSTER[at0014] occurrences matches {0..1} matches {	-- Aetiology
						items cardinality matches {1..*; unordered} matches {
							ELEMENT[at0015] occurrences matches {0..*} matches {	-- Agent
								value matches {
									DV_TEXT matches {*}
								}
							}
							ELEMENT[at0016] occurrences matches {0..*} matches {	-- Complication of
								value matches {
									DV_TEXT matches {*}
									DV_URI matches {*}
								}
							}
							ELEMENT[at0017] occurrences matches {0..1} matches {	-- Description
								value matches {
									DV_TEXT matches {*}
								}
							}
						}
					}
					CLUSTER[at0018] occurrences matches {0..1} matches {	-- Occurrences or exacerbations
						items cardinality matches {1..*; ordered} matches {
							ELEMENT[at0019] occurrences matches {0..1} matches {	-- Frequency of reccurrence
								value matches {
									C_DV_QUANTITY <
										property = <[openehr::382]>
										list = <
											["1"] = <
												units = <"/h">
											>
											["2"] = <
												units = <"/d">
											>
											["3"] = <
												units = <"/mo">
											>
											["4"] = <
												units = <"/wk">
											>
											["5"] = <
												units = <"/yr">
											>
										>
									>
								}
							}
							ELEMENT[at0020] occurrences matches {0..1} matches {	-- Date of last occurrence
								value matches {
									DV_DATE matches {*}
								}
							}
							CLUSTER[at0021] occurrences matches {0..*} matches {	-- Occurence/exacerbation
								items cardinality matches {1..*; unordered} matches {
									ELEMENT[at0022] occurrences matches {0..1} matches {	-- Clinical description
										value matches {
											DV_TEXT matches {*}
										}
									}
									ELEMENT[at0023] occurrences matches {0..1} matches {	-- Outcome
										value matches {
											DV_TEXT matches {*}
										}
									}
									ELEMENT[at0024] occurrences matches {0..1} matches {	-- Date of onset of occurrence
										value matches {
											DV_DATE matches {*}
										}
									}
									ELEMENT[at0036] occurrences matches {0..1} matches {	-- Date of resolution of occurrence
										value matches {
											DV_DATE matches {*}
										}
									}
								}
							}
							ELEMENT[at0025] occurrences matches {0..1} matches {	-- Number of occurrences
								value matches {
									DV_COUNT matches {
										magnitude matches {|>=1|}
									}
								}
							}
						}
					}
					CLUSTER[at0026] occurrences matches {0..1} matches {	-- Related problems
						items cardinality matches {1..*; unordered} matches {
							CLUSTER[at0027] occurrences matches {0..*} matches {	-- Related problem
								items cardinality matches {1..*; unordered} matches {
									ELEMENT[at0028] occurrences matches {0..1} matches {	-- Related problem
										value matches {
											DV_TEXT matches {*}
											DV_URI matches {*}
										}
									}
									ELEMENT[at0029] occurrences matches {0..1} matches {	-- Clinical description
										value matches {
											DV_TEXT matches {*}
										}
									}
								}
							}
						}
					}
					ELEMENT[at0030] occurrences matches {0..1} matches {	-- Date of resolution
						value matches {
							DV_DATE matches {*}
						}
					}
					CLUSTER[at0.35] occurrences matches {0..1} matches {	-- Diagnostic criteria
						items cardinality matches {1..*; unordered} matches {
							ELEMENT[at0.36] occurrences matches {0..*} matches {	-- Criterion
								value matches {
									DV_TEXT matches {*}
								}
							}
						}
					}
					ELEMENT[at0.55] occurrences matches {0..1} matches {	-- Confidence
						value matches {
							DV_CODED_TEXT matches {
								defining_code matches {
									[local::
									at0.56, 	-- Suspicion
									at0.57]	-- Certainty
								}
							}
						}
					}
				}
			}
		}
		protocol matches {
			ITEM_TREE[at0032] matches {	-- Tree
				items cardinality matches {0..*; unordered} matches {
					CLUSTER[at0033] occurrences matches {0..1} matches {	-- References
						items cardinality matches {1..*; unordered} matches {
							ELEMENT[at0034] occurrences matches {0..*} matches {	-- References
								value matches {
									DV_TEXT matches {*}
								}
							}
							ELEMENT[at0035] occurrences matches {0..*} matches {	-- Web link
								value matches {
									DV_URI matches {*}
								}
							}
						}
					}
				}
			}
		}
	}

ontology
	term_definitions = <
		["de"] = <
			items = <
				["at0.32"] = <
					text = <"Status">
					description = <"Der Status der Diagnose">
				>
				["at0.33"] = <
					text = <"Vorläufig">
					description = <"vorläufige, als wahrscheinlich erachtete Diagnose und eine Grundlage zum weiteren Vorgehen">
				>
				["at0.34"] = <
					text = <"Wahrscheinlich">
					description = <"als sehr wahrscheinlich erachtete, aber noch nicht bestätigte Diagnose">
				>
				["at0.35"] = <
					text = <"Diagnostische Merkmale">
					description = <"Merkmale, auf die die Diagnose begründet ist">
				>
				["at0.36"] = <
					text = <"Merkmale">
					description = <"Eine Grundlage für die Diagnose">
				>
				["at0.37"] = <
					text = <"Klinische Einstufung">
					description = <"Die Einstufung der Erkrankung durch klinische Beurteilung">
				>
				["at0.38"] = <
					text = <"Einstufung">
					description = <"Die Einstufung der Erkrankung (nicht TNM)">
				>
				["at0.39"] = <
					text = <"Tumor">
					description = <"Die Ausdehnung des Befalls des lokalen Gewebes">
				>
				["at0.40"] = <
					text = <"Tx - Primärtumor nicht beurteilt">
					description = <"Keine klinische Beurteilung des Primärtumors erfolgt">
				>
				["at0.41"] = <
					text = <"T0 - Kein Primärtumor">
					description = <"Kein klinischer Anhalt für einen Primärtumor">
				>
				["at0.42"] = <
					text = <"Tis - In-situ_Karzinom">
					description = <"Die malignen Zellen sind auf ihre übliche zelluläre Region begrenzt">
				>
				["at0.43"] = <
					text = <"Ti - Mikroinvasion (0,5 cm)">
					description = <"Mikroskopischer Befall von 5 mm">
				>
				["at0.44"] = <
					text = <"T2 - Tumorbefall 1 cm">
					description = <"Tumorbefall 1 cm">
				>
				["at0.45"] = <
					text = <"T3 - Tumorbefall der gesamten Dicke der Struktur">
					description = <"Tumor hat die gesamte Dicke (oder Grenzen) der Struktur befallen">
				>
				["at0.46"] = <
					text = <"T5 - Befall angrenzender Strukturen">
					description = <"Tumor hat sich über die Struktur hinaus ausgebreitet, in der er entstanden ist">
				>
				["at0.47"] = <
					text = <"Knoten">
					description = <"Ausdehnung des Befalls regionärer Knoten">
				>
				["at0.48"] = <
					text = <"Nx - Regionäre Knoten nicht beurteilt">
					description = <"Keine klinische Beurteilung der regionären Knoten erfolgt">
				>
				["at0.49"] = <
					text = <"N0 - Keine regionären Knoten befallen">
					description = <"Kein klinischer Anhalt für einen Befall der regionären Knoten">
				>
				["at0.50"] = <
					text = <"N1 - Regionäre Knoten befallen">
					description = <"Klinische Beurteilung deutet darauf hin, dass regionäre Knoten befallen sind">
				>
				["at0.51"] = <
					text = <"Metastasen">
					description = <"Ausdehnung der Metastasen">
				>
				["at0.52"] = <
					text = <"Mx - Metastasen nicht beurteilt">
					description = <"Keine klinische Beurteilung der Metastasen">
				>
				["at0.53"] = <
					text = <"M0 - keine Fernmetastasen">
					description = <"Kein klinischer Anhalt für Fernmetastasen">
				>
				["at0.54"] = <
					text = <"M1 - Fernmetastasen">
					description = <"Klinischer Anhalt für Fernmetastasen">
				>
				["at0.55"] = <
					text = <"*Nytt element(en)">
					description = <"**(en)">
				>
				["at0.56"] = <
					text = <"*Suspicion(en)">
					description = <"**(en)">
				>
				["at0.57"] = <
					text = <"*Certainty(en)">
					description = <"**(en)">
				>
				["at0000"] = <
					text = <"Problem">
					description = <"Ein Problem, ein Zustand oder Sachverhalt definiert von einem Kliniker, der als zusammenfassend für eine Menge von Symptomen oder Anliegen der Person erachtet wird und dieses sinnvoll bezeichnet">
				>
				["at0000.1"] = <
					text = <"Diagnose">
					description = <"Eine von einem Klinikarzt formulierte Diagnose, kodiert in einer anerkannten Terminologie, einschließlich der Stufe des Zustandes und den diagnostischen Kriterien">
				>
				["at0001"] = <
					text = <"Structure">
					description = <"@ internal @">
				>
				["at0002"] = <
					text = <"Problem">
					description = <"Das Problem, der Zustand oder Sachverhalt, der beschrieben wird">
				>
				["at0002.1"] = <
					text = <"Diagnose">
					description = <"Die angezeigte Diagnose">
				>
				["at0003"] = <
					text = <"Datum des ersten Auftretens">
					description = <"Das Datum, an dem das Problem begonnen hat, Symptome oder Anzeichen zu verursachen">
				>
				["at0004"] = <
					text = <"Alter beim ersten Auftreten">
					description = <"Das Alter der Peson zum Zeitpunkt des ersten Auftreten des Problems">
				>
				["at0005"] = <
					text = <"Schweregrad">
					description = <"Der Schweregrad des Problems">
				>
				["at0006"] = <
					text = <"Gelinde">
					description = <"Der Schweregrad des Problems ist gelinde, hat keine Auswirkungen auf das Leben oder die Lebensdauer">
				>
				["at0007"] = <
					text = <"Mäßig">
					description = <"Der Schweregrad des Problems verursacht erhebliche Morbidität">
				>
				["at0008"] = <
					text = <"Schwerwiegend">
					description = <"Der Schweregrad des Problems hat bedeutende Auswirkungen auf das Leben und/oder die Lebensdauer">
				>
				["at0009"] = <
					text = <"Klinische Beschreibung">
					description = <"Beschreibung der klinischen Gesichtspunkte des Problems">
				>
				["at0010"] = <
					text = <"Datum der klinischen Erkennung">
					description = <"Datum, an dem das Problem von einem Kliniker erkannt oder 'diagnostiziert' wurde">
				>
				["at0011"] = <
					text = <"Lokalisierung">
					description = <"Lage des Problems bezüglich der Körperseiten">
				>
				["at0012"] = <
					text = <"Körperstelle">
					description = <"Die betroffene Körperstelle">
				>
				["at0013"] = <
					text = <"Lagebeschreibung">
					description = <"Eine Freitext zur Beschreibung der Lage - kann zusätzlich zu einer codierten Körperseite sein">
				>
				["at0014"] = <
					text = <"Ätiologie">
					description = <"Erreger oder Faktoren die als ätiologisch signifikant bekannt sind">
				>
				["at0015"] = <
					text = <"Erreger">
					description = <"Mikrobische oder andere Erreger, die als Verursacher des Problems festgestellt wurden">
				>
				["at0016"] = <
					text = <"Komplikation">
					description = <"Ein Problem oder ein Hinweis auf ein Problem oder eine Verletzung, an anderer Stelle in der EPA dokumentiert ist">
				>
				["at0017"] = <
					text = <"Beschreibung">
					description = <"Beschreibung des ätiologischen Verlaufs">
				>
				["at0018"] = <
					text = <"Auftreten oder Verschlimmerung">
					description = <"Gruppierung von Informationen über individuelle Vorkommen oder Verschlimmerungen">
				>
				["at0019"] = <
					text = <"Häufigkeit des Wiederauftritts">
					description = <"Die Häufigkeit der individuellen Vorkommen des Problems">
				>
				["at0020"] = <
					text = <"Datum des letzten Auftretens">
					description = <"Das Datum des letzten Auftreten des Problems">
				>
				["at0021"] = <
					text = <"Auftreten/ Verschlimmerung">
					description = <"Informationen über einen einzelnen Auftritt oder eine einzelne Verschlimmerung">
				>
				["at0022"] = <
					text = <"Klinische Beschreibung">
					description = <"Eine Beschreibung der Verschlimmerung oder des Auftretens">
				>
				["at0023"] = <
					text = <"Folge">
					description = <"Folge des Auftretens oder der Verschlimmerung">
				>
				["at0024"] = <
					text = <"Datum des Auftretens">
					description = <"Datum des Ausbruchs des Ereignisses oder der Verschlimmerung">
				>
				["at0025"] = <
					text = <"Anzahl der Vorkomnisse">
					description = <"Anzahl, wie oft das Problem aufgetreten oder ersichtlich war">
				>
				["at0026"] = <
					text = <"Verwandte Probleme">
					description = <"Komplikationen, die diesem Problem zugeordnet werden können">
				>
				["at0027"] = <
					text = <"Verwandtes Problem">
					description = <"Eine Gruppe an Kenndaten des Problems, welche die in diesem Archetypen erfassten Gegebenheiten erschweren">
				>
				["at0028"] = <
					text = <"Verwandtes Problem">
					description = <"Einzelheiten des Problems als Text, kodierter Text oder URI">
				>
				["at0029"] = <
					text = <"Klinische Beschreibung">
					description = <"Beschreibung des erschwerenden Problems">
				>
				["at0030"] = <
					text = <"Datum der Heilung">
					description = <"Datum, an dem das Problem behoben wurde oder in Remission überging">
				>
				["at0031"] = <
					text = <"Alter bei Heilung">
					description = <"Das Alter der Person bei der Behebung des Problems">
				>
				["at0032"] = <
					text = <"Tree">
					description = <"@ internal @">
				>
				["at0033"] = <
					text = <"Hinweis">
					description = <"Nützliche Informationen über diesen Zustand">
				>
				["at0034"] = <
					text = <"Hinweis">
					description = <"Hinweise auf Material über diesen Zustand">
				>
				["at0035"] = <
					text = <"Internetverweis">
					description = <"Nützliche Informationen im Internet über diesen Zustand">
				>
				["at0036"] = <
					text = <"Datum der Behebung">
					description = <"Datum, an dem der Auftreten des Problems behoben wurde">
				>
				["at0037"] = <
					text = <"*Age when clinically recognised(en)">
					description = <"*The age when this problem was clinically recognised(en)">
				>
			>
		>
		["pt-br"] = <
			items = <
				["at0.32"] = <
					text = <"Estado">
					description = <"O estado do diagnóstico.">
				>
				["at0.33"] = <
					text = <"Provisório">
					description = <"Diagnóstico provisório considerado provável base para prosseguir com investigação.">
				>
				["at0.34"] = <
					text = <"Investigando">
					description = <"Diagnóstico em investigação considerado muito provável, mas ainda não confirmado.">
				>
				["at0.35"] = <
					text = <"Critério diagnóstico">
					description = <"Critério no qual o diagnóstico é baseado.">
				>
				["at0.36"] = <
					text = <"Critério">
					description = <"Uma base para o diangóstico.">
				>
				["at0.37"] = <
					text = <"Estadiamento clínico">
					description = <"O estágio da doença através da avaliação clínica.">
				>
				["at0.38"] = <
					text = <"Estágio">
					description = <"Estágio da doença (não Tumor, nódulo, metástase).">
				>
				["at0.39"] = <
					text = <"Tumor">
					description = <"O grau de invasão do tecido local.">
				>
				["at0.40"] = <
					text = <"Tx - tumor primário não avaliados">
					description = <"Sem avaliação clínica do feito do tumor primário.">
				>
				["at0.41"] = <
					text = <"T0 - sem tumor primário">
					description = <"Nenhum tumor primário é evidente clinicamente.">
				>
				["at0.42"] = <
					text = <"Tis - Carcinoma insitu">
					description = <"As células malignas estão limitados à sua região celular habitual.">
				>
				["at0.43"] = <
					text = <"T1 - Microinvasão (0.5cm)">
					description = <"Invasão microscípica de 5mm.">
				>
				["at0.44"] = <
					text = <"T2 - Tumor invadindo 1 cm">
					description = <"T2 - Tumor invadindo 1 cm.">
				>
				["at0.45"] = <
					text = <"T3 - espessura total da estrutura">
					description = <"Tumor invadindo a espessura total (ou fronteiras) da estrutura.">
				>
				["at0.46"] = <
					text = <"T5 - Invadindo estrutura adjacente">
					description = <"Tumor se espalhou para fora da estrutura em que surgiu.">
				>
				["at0.47"] = <
					text = <"Nódulos">
					description = <"Grau de envolvimento dos gânglios regionais.">
				>
				["at0.48"] = <
					text = <"Nx - os nódulos regionais não avaliados">
					description = <"Nenhuma avaliação clínica de nódulos regionais foi realizados.">
				>
				["at0.49"] = <
					text = <"N0 - sem os nódulos regionais envolvidos">
					description = <"Nenhuma evidência clínica de envolvimento nódulo regional.">
				>
				["at0.50"] = <
					text = <"N1 - Regional nódulos envolvidos">
					description = <"A avaliação clínica indica que os nós regionais estão envolvidos.">
				>
				["at0.51"] = <
					text = <"Metástases">
					description = <"Extensão de metástases.">
				>
				["at0.52"] = <
					text = <"Mx - metástases não avaliadas">
					description = <"Nenhuma avaliação clínica de metástases.">
				>
				["at0.53"] = <
					text = <"M0 - Sem metástases distânte">
					description = <"Nenhuma evidência clínica de metástases distantes.">
				>
				["at0.54"] = <
					text = <"M1 - Metástases distântes">
					description = <"Evidência clínica de metástases distantes.">
				>
				["at0.55"] = <
					text = <"*Nytt element(en)">
					description = <"**(en)">
				>
				["at0.56"] = <
					text = <"*Suspicion(en)">
					description = <"**(en)">
				>
				["at0.57"] = <
					text = <"*Certainty(en)">
					description = <"**(en)">
				>
				["at0000"] = <
					text = <"Problema">
					description = <"Um problema, condição ou questão definida por um médico e é considerado sumativo de uma série de sintomas ou preocupações da pessoa.">
				>
				["at0000.1"] = <
					text = <"Diagnóstico">
					description = <"Um diagnóstico definido por um médico que é codificada em uma terminologia aceita e pode incluir o estágio da doença e os critérios diagnósticos.">
				>
				["at0001"] = <
					text = <"structure">
					description = <"@ internal @">
				>
				["at0002"] = <
					text = <"Problema">
					description = <"O problema, condição ou questão.">
				>
				["at0002.1"] = <
					text = <"Diagnóstico">
					description = <"O Diagnóstico.">
				>
				["at0003"] = <
					text = <"Data do início dos sintomas">
					description = <"A data em que o problema começou a causar os sinais ou sintomas.">
				>
				["at0004"] = <
					text = <"Idade no início dos sintomas">
					description = <"A idade no início do problema.">
				>
				["at0005"] = <
					text = <"Gravidade">
					description = <"A gravidade do problema.">
				>
				["at0006"] = <
					text = <"Leve">
					description = <"A gravidade do problema é leve.">
				>
				["at0007"] = <
					text = <"Moderada">
					description = <"A gravidade do problema é moderada, podendo causar morbilidade significativa.">
				>
				["at0008"] = <
					text = <"Severa">
					description = <"A gravidade do problema é severa, podendo causar grande impacto na vida ou longevidade.">
				>
				["at0009"] = <
					text = <"Descrição clínica">
					description = <"Descrição dos aspectos clínicos do problema.">
				>
				["at0010"] = <
					text = <"Data do reconhecimento clínico">
					description = <"Data que o problema foi reconhecido por médicos.">
				>
				["at0011"] = <
					text = <"Localização">
					description = <"Local do corpo onde se manifesta o problema.">
				>
				["at0012"] = <
					text = <"Local do corpo">
					description = <"Local do corpo afetado.">
				>
				["at0013"] = <
					text = <"Descrição">
					description = <"Uma descrição em texto livre do local - local do corpo adicional">
				>
				["at0014"] = <
					text = <"Etiologia">
					description = <"Agentes ou Fatores conhecidos por terem importância etiológica.">
				>
				["at0015"] = <
					text = <"Agente">
					description = <"Micróbio ou outro agente conhecido por ter causado este problema.">
				>
				["at0016"] = <
					text = <"Complicação da">
					description = <"Um problema ou um link para um problema ou lesão descrito no registro eletrônico de saúde.">
				>
				["at0017"] = <
					text = <"Descrição">
					description = <"Descrição do processo etiológico.">
				>
				["at0018"] = <
					text = <"Ocorrências ou exacerbações">
					description = <"Agrupamento de informações sobre ocorrências individuais ou exacerbações.">
				>
				["at0019"] = <
					text = <"Frequência da ocorrência">
					description = <"Frequência da ocorrência de um problema individual.">
				>
				["at0020"] = <
					text = <"Data da última ocorrência">
					description = <"Data da últia ocorrência ou exacerbação.">
				>
				["at0021"] = <
					text = <"Ocorrências/exacerbações">
					description = <"Informação sobre uma ocorrência ou exarcerbação.">
				>
				["at0022"] = <
					text = <"Descrição Clínica">
					description = <"Descrição da ocorrência ou exacerbação.">
				>
				["at0023"] = <
					text = <"Resultado">
					description = <"Resultado da ocorrência ou exacerbação.">
				>
				["at0024"] = <
					text = <"Data do começo">
					description = <"Data do começo da ocorrência ou exacerbação.">
				>
				["at0025"] = <
					text = <"Número de ocorrências">
					description = <"Número de vezes que esse problema ocorreu ou foi aparente.">
				>
				["at0026"] = <
					text = <"Problemas relacionados">
					description = <"Complicações que são atribuídas a este problema.">
				>
				["at0027"] = <
					text = <"Grupo de relacionados">
					description = <"Um grupo de características de complicações a situaçãoao problema índice.">
				>
				["at0028"] = <
					text = <"Problema relacionado">
					description = <"Detalhes do problema como texto, texto codificado ou URL.">
				>
				["at0029"] = <
					text = <"Descrição clínica">
					description = <"Descrição da complicação do problema.">
				>
				["at0030"] = <
					text = <"Data da resolução">
					description = <"A data em que o problema foi resolvido ou entrou em remissão.">
				>
				["at0031"] = <
					text = <"Idade na resolução">
					description = <"Idade na resolução do problema.">
				>
				["at0032"] = <
					text = <"Tree">
					description = <"@ internal @">
				>
				["at0033"] = <
					text = <"Referencias">
					description = <"Informações úteis sobre esta condição.">
				>
				["at0034"] = <
					text = <"Referencia">
					description = <"Referência a materiais sobre esta condição.">
				>
				["at0035"] = <
					text = <"Web link">
					description = <"Informação útil sobre esta condição encontrada na internet.">
				>
				["at0036"] = <
					text = <"Data da resolução">
					description = <"Data da resolução da ocorrência.">
				>
				["at0037"] = <
					text = <"Idade quando reconhecido">
					description = <"Idade em que o problema foi reconhecido por médicos.">
				>
			>
		>
		["en"] = <
			items = <
				["at0.32"] = <
					text = <"Status">
					description = <"The status of the diagnosis">
				>
				["at0.33"] = <
					text = <"provisional">
					description = <"provisional diagnosis considered likely and a basis for proceeding with management">
				>
				["at0.34"] = <
					text = <"working">
					description = <"working diagnosis considered very likely but not yet confirmed">
				>
				["at0.35"] = <
					text = <"Diagnostic criteria">
					description = <"The criteria on which the diagnosis is based">
				>
				["at0.36"] = <
					text = <"Criterion">
					description = <"A basis for the diagnosis">
				>
				["at0.37"] = <
					text = <"Clinical staging">
					description = <"The stage of the disease by clinical assessment">
				>
				["at0.38"] = <
					text = <"Stage">
					description = <"The stage of the disease (not TNM staging)">
				>
				["at0.39"] = <
					text = <"Tumour">
					description = <"The extent of invasion of local tissue">
				>
				["at0.40"] = <
					text = <"Tx - primary tumour not assessed">
					description = <"No clinical assessment of the primary tumour made">
				>
				["at0.41"] = <
					text = <"T0 - no primary tumour">
					description = <"No primary tumour is evident clinically">
				>
				["at0.42"] = <
					text = <"Tis - Carcinoma insitu">
					description = <"The malignant cells are confined to their usual cellular region">
				>
				["at0.43"] = <
					text = <"T1 - Micorinvasion (0.5cm)">
					description = <"Microscopic invasion of 5mm">
				>
				["at0.44"] = <
					text = <"T2 - Tumour invading 1 cm">
					description = <"Tumour invading 1cm">
				>
				["at0.45"] = <
					text = <"T3 - Full thickness of structure">
					description = <"Tumour invading to full thickness (or border) of structure">
				>
				["at0.46"] = <
					text = <"T5 - Invading adjacent structure">
					description = <"Tumour has spread outside the structure in which it arose">
				>
				["at0.47"] = <
					text = <"Nodes">
					description = <"Extent of involvement of regional nodes">
				>
				["at0.48"] = <
					text = <"Nx - regional nodes not assessed">
					description = <"No clinical assessment of regional nodes made">
				>
				["at0.49"] = <
					text = <"N0 - no regional nodes involved">
					description = <"No clinical evidence of regional node involvement">
				>
				["at0.50"] = <
					text = <"N1 - Regional nodes involved">
					description = <"Clinical assessment indicates that regional nodes are involved">
				>
				["at0.51"] = <
					text = <"Metastases">
					description = <"Extent of metastases">
				>
				["at0.52"] = <
					text = <"Mx - metastases not assessed">
					description = <"No clinical assessment of metastases">
				>
				["at0.53"] = <
					text = <"M0 - No distant metastases">
					description = <"No clinical evidence of distanct metastases">
				>
				["at0.54"] = <
					text = <"M1 - Distant metastases">
					description = <"Clinical evidence of distant metastases">
				>
				["at0.55"] = <
					text = <"Confidence">
					description = <"*">
				>
				["at0.56"] = <
					text = <"Suspicion">
					description = <"*">
				>
				["at0.57"] = <
					text = <"Certainty">
					description = <"*">
				>
				["at0000"] = <
					text = <"Problem">
					description = <"A problem, condition or issue defined by a clinician which is deemed summative of a range of symptoms or concerns of the person and a useful label of these.">
				>
				["at0000.1"] = <
					text = <"Diagnosis">
					description = <"A diagnosis defined by a clinician which is coded in an accepted terminology and may include the stage of the condition and the diagnostic criteria">
				>
				["at0001"] = <
					text = <"structure">
					description = <"@ internal @">
				>
				["at0002"] = <
					text = <"Problem">
					description = <"The index problem, condition or issue described">
				>
				["at0002.1"] = <
					text = <"Diagnosis">
					description = <"The index diagnosis">
				>
				["at0003"] = <
					text = <"Date of initial onset">
					description = <"The date that the problem began causing symptoms or signs">
				>
				["at0004"] = <
					text = <"Age at initial onset">
					description = <"The age of the at the onset of the problem">
				>
				["at0005"] = <
					text = <"Severity">
					description = <"The severity of the index problem">
				>
				["at0006"] = <
					text = <"Mild">
					description = <"The severity of the index problem is mild, not affecting life or longevity">
				>
				["at0007"] = <
					text = <"Moderate">
					description = <"The severity of the index problem is such as to cause significant morbidity">
				>
				["at0008"] = <
					text = <"Severe">
					description = <"The severity of the index problem has had a major effect on life and/or longevity">
				>
				["at0009"] = <
					text = <"Clinical description">
					description = <"Description of the clinical aspects of the problem">
				>
				["at0010"] = <
					text = <"Date clinically recognised">
					description = <"Date the problem was recognised by clinicians">
				>
				["at0011"] = <
					text = <"Location">
					description = <"Location of the problem in terms of body site">
				>
				["at0012"] = <
					text = <"Body site">
					description = <"The body site affected">
				>
				["at0013"] = <
					text = <"Location description">
					description = <"A free text description of the location - may be in addition to a coded body site">
				>
				["at0014"] = <
					text = <"Aetiology">
					description = <"Agents or Factors known to have been of aetiological significance">
				>
				["at0015"] = <
					text = <"Agent">
					description = <"Microbial or other agent known to have caused this problem">
				>
				["at0016"] = <
					text = <"Complication of">
					description = <"A problem or link to a problem or injury described elsewhere in the EHR">
				>
				["at0017"] = <
					text = <"Description">
					description = <"Description of aetiological process">
				>
				["at0018"] = <
					text = <"Occurrences or exacerbations">
					description = <"Grouping of information about individual occurrences or exacerbations">
				>
				["at0019"] = <
					text = <"Frequency of reccurrence">
					description = <"The frequency of individual occurrences of the problem">
				>
				["at0020"] = <
					text = <"Date of last occurrence">
					description = <"The date of the last occurrence or exacerbation">
				>
				["at0021"] = <
					text = <"Occurence/exacerbation">
					description = <"Information about one occurrence or exacerbation">
				>
				["at0022"] = <
					text = <"Clinical description">
					description = <"A description of the exacerbation or occurrence">
				>
				["at0023"] = <
					text = <"Outcome">
					description = <"Outcome of the occurrence or exacerbation">
				>
				["at0024"] = <
					text = <"Date of onset of occurrence">
					description = <"Date of onset of occurrence or exacerbation">
				>
				["at0025"] = <
					text = <"Number of occurrences">
					description = <"Number of times this problem has occurred or been apparent">
				>
				["at0026"] = <
					text = <"Related problems">
					description = <"Complications that are attributed to this problem">
				>
				["at0027"] = <
					text = <"Related problem">
					description = <"A group of characteristics of the problem complicating the index condition in this archetype">
				>
				["at0028"] = <
					text = <"Related problem">
					description = <"Details of the problem as text or coded text or URI">
				>
				["at0029"] = <
					text = <"Clinical description">
					description = <"Decription of the complicating problem">
				>
				["at0030"] = <
					text = <"Date of resolution">
					description = <"The date that the problem resolved or went into remission">
				>
				["at0031"] = <
					text = <"Age at resolution">
					description = <"The age of the at the resolution of the problem">
				>
				["at0032"] = <
					text = <"Tree">
					description = <"@ internal @">
				>
				["at0033"] = <
					text = <"References">
					description = <"Useful information about this condition">
				>
				["at0034"] = <
					text = <"References">
					description = <"Reference to material about this condition">
				>
				["at0035"] = <
					text = <"Web link">
					description = <"Useful information on the internet about this condition">
				>
				["at0036"] = <
					text = <"Date of resolution of occurrence">
					description = <"Date of the resolution of the occurrence">
				>
				["at0037"] = <
					text = <"Age when clinically recognised">
					description = <"The age when this problem was clinically recognised">
				>
			>
		>
	>
	constraint_definitions = <
		["de"] = <
			items = <
				["ac0.1"] = <
					text = <"Beliebiger Ausdruck der eine Diagnose ist">
					description = <"Ausdruck, der eine Diagnose in einer anerkannten Terminologie ist">
				>
				["ac0000"] = <
					text = <"Beliebiger Ausdruck, der eine Körperstelle beschreibt">
					description = <"Eine anatomische Struktur mit Vermerken">
				>
			>
		>
		["pt-br"] = <
			items = <
				["ac0.1"] = <
					text = <"*Any term that 'is_a' diagnosis(en)">
					description = <"*Any term that is a diagnosis in an accepted terminology(en)">
				>
				["ac0000"] = <
					text = <"Qualquer termo que descreve a localização do corpo.">
					description = <"Uma estrutura anatômica qualificada.">
				>
			>
		>
		["en"] = <
			items = <
				["ac0.1"] = <
					text = <"Any term that 'is_a' diagnosis">
					description = <"Any term that is a diagnosis in an accepted terminology">
				>
				["ac0000"] = <
					text = <"Any term that describes a body site">
					description = <"An anatomical structure with qualifiers">
				>
			>
		>
	>
