# Supplementary material for: Retrospective checking of compliance with practice guidelines for acute stroke care: a novel experiment using openEHR’s Guideline Definition Language
Source: BMC Med Inform Decis Mak. 2014 May 10;14:39. doi: 10.1186/1472-6947-14-39 (PMC4052843; doi:10.1186/1472-6947-14-39)
Supplement: Additional file 3 — Archetypes – contains all archetypes used in this work as ADL files. ADL files can be viewed by the Archetype Editor, available at http://www.openehr.org/downloads/archetypeeditor/home. [file 1472-6947-14-39-S3.zip › Archetypes/openEHR-EHR-EVALUATION.thrombolysis_contraindications.v1.adl]

archetype (adl_version=1.4)
	openEHR-EHR-EVALUATION.thrombolysis_contraindications.v1

concept
	[at0000]	-- Thrombolysis Contraindications
language
	original_language = <[ISO_639-1::en]>
description
	original_author = <
		["name"] = <"Nadim Anani">
		["organisation"] = <"Karolinska Institutet">
		["email"] = <"nadim.anani@ki.se">
		["date"] = <"2012-10-04">
	>
	details = <
		["en"] = <
			language = <[ISO_639-1::en]>
			purpose = <"For checking contraindications of thrombolysis">
			use = <"">
			misuse = <"">
			copyright = <"">
		>
	>
	lifecycle_state = <"0">
	other_contributors = <"Rong Chen, Cambio Healthcare Systems, Sweden", "Tiago Prazeres Moreira, Karolinska Stroke Research Unit, Sweden">
	other_details = <
		["references"] = <"1. Karolinska Stroke Research Unit, Department of Neurology, Karolinska University Hospital-Solna.

2. The European Stroke Organisation (ESO) Executive Committee and the ESO Writing Committee. Guidelines for management of ischaemic stroke and 
     transient ischaemic attack 2008 [document online]. Scientific report. 2008 [last accessed 2013 Jun 4]. Available from:
     http://www.eso-stroke.org/pdf/ESO08_Guidelines_Original_english.pdf">
		["MD5-CAM-1.0.1"] = <"42C7CCAC23C2286B4C07063EAEC6EECC">
	>

definition
	EVALUATION[at0000] matches {	-- Thrombolysis Contraindications
		data matches {
			ITEM_TREE[at0001] matches {	-- Träd
				items cardinality matches {0..*; unordered} matches {
					ELEMENT[at0002] occurrences matches {0..1} matches {	-- Time since stroke onset > 4.5h
						value matches {
							DV_BOOLEAN matches {
								value matches {True, False}
							}
						}
					}
					ELEMENT[at0003] occurrences matches {0..1} matches {	-- No clear stroke symptoms that have lasted more than 30 minutes and had no significant regression
						value matches {
							DV_BOOLEAN matches {
								value matches {True, False}
							}
						}
					}
					ELEMENT[at0004] occurrences matches {0..1} matches {	-- Unclear stroke symptoms
						value matches {
							DV_BOOLEAN matches {
								value matches {True, False}
							}
						}
					}
					ELEMENT[at0005] occurrences matches {0..1} matches {	-- CT scan shows bleeding 
						value matches {
							DV_BOOLEAN matches {
								value matches {True, False}
							}
						}
					}
					ELEMENT[at0006] occurrences matches {0..1} matches {	-- CT scan shows major stroke
						value matches {
							DV_BOOLEAN matches {
								value matches {True, False}
							}
						}
					}
					ELEMENT[at0007] occurrences matches {0..1} matches {	-- NIHSS > 25
						value matches {
							DV_BOOLEAN matches {
								value matches {True, False}
							}
						}
					}
					ELEMENT[at0008] occurrences matches {0..1} matches {	-- Blood glucose <3 mmol/l or > 22 mmol/l
						value matches {
							DV_BOOLEAN matches {
								value matches {True, False}
							}
						}
					}
					ELEMENT[at0009] occurrences matches {0..1} matches {	-- Blood pressure > 185/110 mmHg despite efforts of lowering it 
						value matches {
							DV_BOOLEAN matches {
								value matches {True, False}
							}
						}
					}
					ELEMENT[at0010] occurrences matches {0..1} matches {	-- Diabetes and earlier stroke
						value matches {
							DV_BOOLEAN matches {
								value matches {True, False}
							}
						}
					}
					ELEMENT[at0011] occurrences matches {0..1} matches {	-- Likely postictal paresis  
						value matches {
							DV_BOOLEAN matches {
								value matches {True, False}
							}
						}
					}
					ELEMENT[at0012] occurrences matches {0..1} matches {	-- Earlier bleeding or brain tumour that imply bleeding tendency  
						value matches {
							DV_BOOLEAN matches {
								value matches {True, False}
							}
						}
					}
					ELEMENT[at0013] occurrences matches {0..1} matches {	-- Clinical picture resembles subarachnoid haemorrhage  
						value matches {
							DV_BOOLEAN matches {
								value matches {True, False}
							}
						}
					}
					ELEMENT[at0014] occurrences matches {0..1} matches {	-- Ongoing or recent consistent and severe bleeding (extracranial or intracranial)     
						value matches {
							DV_BOOLEAN matches {
								value matches {True, False}
							}
						}
					}
					ELEMENT[at0015] occurrences matches {0..1} matches {	-- Suspected septic shock
						value matches {
							DV_BOOLEAN matches {
								value matches {True, False}
							}
						}
					}
					ELEMENT[at0016] occurrences matches {0..1} matches {	-- Bleeding disorder or anticoagulation treatment  
						value matches {
							DV_BOOLEAN matches {
								value matches {True, False}
							}
						}
					}
					ELEMENT[at0017] occurrences matches {0..1} matches {	-- One of the following: infectious endocarditis, pericarditis, ventricular thrombosis, atrial septal aneurysm, severe heart failure, pancreatitis, severe liver damage            
						value matches {
							DV_BOOLEAN matches {
								value matches {True, False}
							}
						}
					}
					ELEMENT[at0018] occurrences matches {0..1} matches {	-- One of the following in the last week: lumbar puncture, central venous catheter   
						value matches {
							DV_BOOLEAN matches {
								value matches {True, False}
							}
						}
					}
					ELEMENT[at0019] occurrences matches {0..1} matches {	-- One of the following in the last month:  operation/biopsy from parenchymatous organs, trauma with internal injuries, duodenal ulcer, bleeding from the urinary tract
						value matches {
							DV_BOOLEAN matches {
								value matches {True, False}
							}
						}
					}
					ELEMENT[at0020] occurrences matches {0..1} matches {	-- One of the following in the last three months: stroke, head trauma, operation in the central nervous system, definite gastrointestinal bleeding
						value matches {
							DV_BOOLEAN matches {
								value matches {True, False}
							}
						}
					}
					ELEMENT[at0021] occurrences matches {0..1} matches {	-- Pregnant, childbirth in the last month, breast feeding (relative contraindications)
						value matches {
							DV_BOOLEAN matches {
								value matches {True, False}
							}
						}
					}
					ELEMENT[at0022] occurrences matches {0..1} matches {	-- Severe comorbidities resulting in contraindications for thrombolysis
						value matches {
							DV_BOOLEAN matches {
								value matches {True, False}
							}
						}
					}
					ELEMENT[at0023] occurrences matches {0..1} matches {	-- Thrombolysis contraindicated
						value matches {
							DV_BOOLEAN matches {
								value matches {True, False}
							}
						}
					}
				}
			}
		}
	}

ontology
	term_definitions = <
		["en"] = <
			items = <
				["at0000"] = <
					text = <"Thrombolysis Contraindications">
					description = <"unknown">
				>
				["at0001"] = <
					text = <"Träd">
					description = <"@ internal @">
				>
				["at0002"] = <
					text = <"Time since stroke onset > 4.5h">
					description = <"*">
				>
				["at0003"] = <
					text = <"No clear stroke symptoms that have lasted more than 30 minutes and had no significant regression">
					description = <"*">
				>
				["at0004"] = <
					text = <"Unclear stroke symptoms">
					description = <"*">
				>
				["at0005"] = <
					text = <"CT scan shows bleeding ">
					description = <"*">
				>
				["at0006"] = <
					text = <"CT scan shows major stroke">
					description = <"*">
				>
				["at0007"] = <
					text = <"NIHSS > 25">
					description = <"*">
				>
				["at0008"] = <
					text = <"Blood glucose <3 mmol/l or > 22 mmol/l">
					description = <"*">
				>
				["at0009"] = <
					text = <"Blood pressure > 185/110 mmHg despite efforts of lowering it ">
					description = <"*">
				>
				["at0010"] = <
					text = <"Diabetes and earlier stroke">
					description = <"*">
				>
				["at0011"] = <
					text = <"Likely postictal paresis  ">
					description = <"*">
				>
				["at0012"] = <
					text = <"Earlier bleeding or brain tumour that imply bleeding tendency  ">
					description = <"*">
				>
				["at0013"] = <
					text = <"Clinical picture resembles subarachnoid haemorrhage  ">
					description = <"*">
				>
				["at0014"] = <
					text = <"Ongoing or recent consistent and severe bleeding (extracranial or intracranial)     ">
					description = <"*">
				>
				["at0015"] = <
					text = <"Suspected septic shock">
					description = <"*">
				>
				["at0016"] = <
					text = <"Bleeding disorder or anticoagulation treatment  ">
					description = <"*">
				>
				["at0017"] = <
					text = <"One of the following: infectious endocarditis, pericarditis, ventricular thrombosis, atrial septal aneurysm, severe heart failure, pancreatitis, severe liver damage            ">
					description = <"*">
				>
				["at0018"] = <
					text = <"One of the following in the last week: lumbar puncture, central venous catheter   ">
					description = <"*">
				>
				["at0019"] = <
					text = <"One of the following in the last month:  operation/biopsy from parenchymatous organs, trauma with internal injuries, duodenal ulcer, bleeding from the urinary tract">
					description = <"*">
				>
				["at0020"] = <
					text = <"One of the following in the last three months: stroke, head trauma, operation in the central nervous system, definite gastrointestinal bleeding">
					description = <"*">
				>
				["at0021"] = <
					text = <"Pregnant, childbirth in the last month, breast feeding (relative contraindications)">
					description = <"*">
				>
				["at0022"] = <
					text = <"Severe comorbidities resulting in contraindications for thrombolysis">
					description = <"*">
				>
				["at0023"] = <
					text = <"Thrombolysis contraindicated">
					description = <"*">
				>
			>
		>
	>
