# Supplementary material for: Retrospective checking of compliance with practice guidelines for acute stroke care: a novel experiment using openEHR’s Guideline Definition Language
Source: BMC Med Inform Decis Mak. 2014 May 10;14:39. doi: 10.1186/1472-6947-14-39 (PMC4052843; doi:10.1186/1472-6947-14-39)
Supplement: Additional file 3 — Archetypes – contains all archetypes used in this work as ADL files. ADL files can be viewed by the Archetype Editor, available at http://www.openehr.org/downloads/archetypeeditor/home. [file 1472-6947-14-39-S3.zip › Archetypes/openEHR-EHR-INSTRUCTION.medication.v1.adl]

archetype (adl_version=1.4)
	openEHR-EHR-INSTRUCTION.medication.v1

concept
	[at0000]	-- Medication order
language
	original_language = <[ISO_639-1::en]>
	translations = <
		["de"] = <
			language = <[ISO_639-1::de]>
			author = <
				["name"] = <"Jasmin Buck, Sebastian Garde">
				["organisation"] = <"University of Heidelberg, Central Queensland University">
			>
		>
	>
description
	original_author = <
		["name"] = <"Sam Heard">
		["organisation"] = <"Ocean Informatics">
		["email"] = <"sam.heard@oceaninformatics.com">
		["date"] = <"21/04/2006">
	>
	details = <
		["de"] = <
			language = <[ISO_639-1::de]>
			purpose = <"Zur Dokumentation einer Medikationsverordnung, kann mehr als eine Aktivität enthalten, aber immer mit der selben Struktur">
			use = <"Zur Dokumentation von Anweisungen bezüglich eines Medikaments">
			keywords = <"Verschreibung", "Medikationsverordnung", "Verordnung">
			misuse = <"Nicht zur Dokumentation der Verabreichung, der Gabe usw. benutzen. Für diese Dokumentation openEHR-EHR-ACTION.medication benutzen.">
			copyright = <"© openEHR Foundation">
		>
		["en"] = <
			language = <[ISO_639-1::en]>
			purpose = <"For recording a medication order, which may involve more than one activity, but all have the same structure.">
			use = <"For recording an instruction about medication.">
			keywords = <"prescribe", "medication order", "order">
			misuse = <"Do not use for recording administration, dispensing etc. Use openEHR-EHR-ACTION.medication for these recordings.">
			copyright = <"© openEHR Foundation">
		>
	>
	lifecycle_state = <"AuthorDraft">
	other_contributors = <"NEHTA (Australia) data groups", ...>
	other_details = <
		["MD5-CAM-1.0.1"] = <"F48EDD58385E7DB5DF95EAAB0A9193DB">
		["references"] = <"">
	>

definition
	INSTRUCTION[at0000] matches {	-- Medication order
		activities cardinality matches {0..*; unordered} matches {
			ACTIVITY[at0001] occurrences matches {0..*} matches {	-- Medication activity
				action_archetype_id matches {/openEHR-EHR-ACTION\.medication\.v1/}
				description matches {
					allow_archetype ITEM_TREE occurrences matches {0..1} matches {
						include
							archetype_id/value matches {/openEHR-EHR-ITEM_TREE\.medication\.v1|openEHR-EHR-ITEM_TREE\.medication-formulation\.v1|openEHR-EHR-ITEM_TREE\.medication-vaccine\.v1/}
						exclude
							archetype_id/value matches {/.*/}
					}
				}
			}
		}
	}


ontology
	term_definitions = <
		["de"] = <
			items = <
				["at0000"] = <
					text = <"Medikationsverordnung">
					description = <"Eine von einem Klinikarzt verfasste Verordnung oder Anweisung, die beschreibt welches Medikament wann, für wie lange usw. eingenommen werden soll">
				>
				["at0001"] = <
					text = <"Medikationshandlung">
					description = <"Informationen über die auszuführende Medikationshandlung">
				>
			>
		>
		["en"] = <
			items = <
				["at0000"] = <
					text = <"Medication order">
					description = <"An order or instruction created by a clinician which specifies which medication to take, when, for how long etc.">
				>
				["at0001"] = <
					text = <"Medication activity">
					description = <"Information about the medication action(s) to be carried out.">
				>
			>
		>
	>
