# Supplementary material for: Retrospective checking of compliance with practice guidelines for acute stroke care: a novel experiment using openEHR’s Guideline Definition Language
Source: BMC Med Inform Decis Mak. 2014 May 10;14:39. doi: 10.1186/1472-6947-14-39 (PMC4052843; doi:10.1186/1472-6947-14-39)
Supplement: Additional file 3 — Archetypes – contains all archetypes used in this work as ADL files. ADL files can be viewed by the Archetype Editor, available at http://www.openehr.org/downloads/archetypeeditor/home. [file 1472-6947-14-39-S3.zip › Archetypes/openEHR-EHR-ITEM_TREE.gas_administration.v1.adl]

archetype (adl_version=1.4)
	openEHR-EHR-ITEM_TREE.gas_administration.v1

concept
	[at0000]	-- Gas administration
language
	original_language = <[ISO_639-1::en]>
	translations = <
		["de"] = <
			language = <[ISO_639-1::de]>
			author = <
				["name"] = <"Jasmin Buck, Sebastian Garde">
				["organisation"] = <"University of Heidelberg, Central Queensland University">
			>
		>
	>
description
	original_author = <
		["name"] = <"Sam Heard">
		["organisation"] = <"Ocean Informatics">
		["email"] = <"sam.heard@oceaninformatics.biz">
		["date"] = <"8/03/2007">
	>
	details = <
		["de"] = <
			language = <[ISO_639-1::de]>
			purpose = <"Zur Dokumentation von Verschreibungen und Verabreichungen von Gasen oder einer Sauerstofftherapie.">
			use = <"">
			keywords = <"O2", "Überdruck">
			misuse = <"">
			copyright = <"© openEHR Foundation">
		>
		["en"] = <
			language = <[ISO_639-1::en]>
			purpose = <"To record orders and administration of gas or oxygen therapy">
			use = <"">
			keywords = <"O2", "hyperbaric">
			misuse = <"">
			copyright = <"© openEHR Foundation">
		>
	>
	lifecycle_state = <"Initial">
	other_contributors = <"Heather Leslie", ...>
	other_details = <
		["references"] = <"">
	>

definition
	ITEM_TREE[at0000] occurrences matches {0..*} matches {	-- Gas administration
		items cardinality matches {0..*; unordered} matches {
			ELEMENT[at0014] occurrences matches {0..1} matches {	-- Gas
				value matches {
					DV_TEXT matches {*}
				}
			}
			ELEMENT[at0003] occurrences matches {0..1} matches {	-- Means of delivery
				value matches {
					DV_CODED_TEXT matches {
						defining_code matches {
							[local::
							at0006, 	-- Nasal canula
							at0007, 	-- Mask
							at0008, 	-- Ventilator
							at0009, 	-- Enclosure
							at0011]	-- Hyperbaric chamber
						}
					}
				}
			}
			CLUSTER[at0004] occurrences matches {0..1} matches {	-- Amount
				items cardinality matches {0..*; unordered} matches {
					ELEMENT[at0002] occurrences matches {0..1} matches {	-- Inspired oxygen
						value matches {
							DV_PROPORTION matches {
								numerator matches {|>20.0|}
								denominator matches {|100.0|}
								type matches {2}
							}
						}
					}
					ELEMENT[at0005] occurrences matches {0..1} matches {	-- Flow rate
						value matches {
							C_DV_QUANTITY <
								property = <[openehr::126]>
								list = <
									["1"] = <
										units = <"l/m">
										magnitude = <|>=0.0|>
										precision = <|0|>
									>
								>
							>
						}
					}
					ELEMENT[at0012] occurrences matches {0..1} matches {	-- Partial pressure of oxygen
						value matches {
							C_DV_QUANTITY <
								property = <[openehr::125]>
								list = <
									["1"] = <
										units = <"bar">
										magnitude = <|>=0.0|>
										precision = <|1|>
									>
								>
							>
						}
					}
				}
			}
			ELEMENT[at0010] occurrences matches {0..1} matches {	-- Atmospheric pressure
				value matches {
					C_DV_QUANTITY <
						property = <[openehr::125]>
						list = <
							["1"] = <
								units = <"atm">
								magnitude = <|>=0.0|>
								precision = <|1|>
							>
							["2"] = <
								units = <"bar">
								magnitude = <|>=0.3|>
								precision = <|1|>
							>
						>
					>
				}
			}
			ELEMENT[at0013] occurrences matches {0..1} matches {	-- Duration of therapy
				value matches {
					DV_DURATION matches {*}
				}
			}
			ELEMENT[at0015] occurrences matches {0..1} matches {	-- Self-administered
				value matches {
					DV_BOOLEAN matches {
						value matches {True, False}
					}
				}
			}
		}
	}

ontology
	term_definitions = <
		["de"] = <
			items = <
				["at0000"] = <
					text = <"Gasverabreichung">
					description = <"Verabreichung von Gas als Therapie">
				>
				["at0002"] = <
					text = <"angereicherter Sauerstoff">
					description = <"Der prozentuale Anteil an Sauerstoff im verabreichten Gemisch">
				>
				["at0003"] = <
					text = <"Zuführungsart">
					description = <"Die Art der Zuführung">
				>
				["at0004"] = <
					text = <"Menge">
					description = <"Die gemessene Menge des zugeführten oder verabreichten Sauerstoffs">
				>
				["at0005"] = <
					text = <"Durchflussgeschwindigkeit">
					description = <"Die Durchflussgeschwindigkeit">
				>
				["at0006"] = <
					text = <"nasale Kanüle">
					description = <"nasale Beatmung per Kanüle">
				>
				["at0007"] = <
					text = <"Maske">
					description = <"Beatmung per Gesichtsmaske">
				>
				["at0008"] = <
					text = <"Beatmungsgerät">
					description = <"Beatmung per Beatmungsgerät">
				>
				["at0009"] = <
					text = <"Gondel">
					description = <"Sauerstoff in einer kontrollierten Umgebung">
				>
				["at0010"] = <
					text = <"Atmosphärendruck">
					description = <"der Druck der Atmosphäre">
				>
				["at0011"] = <
					text = <"Überdruckkammer">
					description = <"Eine Druckausgleichskammer">
				>
				["at0012"] = <
					text = <"Partialdruck des Sauerstoffs">
					description = <"Der Partialdruck des verabreichten Sauerstoffs">
				>
				["at0013"] = <
					text = <"Dauer der Therapie">
					description = <"Die Dauer der Sauerdstofftherapie">
				>
				["at0014"] = <
					text = <"Gas">
					description = <"Verabreichtes Objekt, z.B. Sauerstoff oder Stickstoffoxid usw.">
				>
				["at0015"] = <
					text = <"Selbstverabreichung">
					description = <"Verabreichung vom Patienten selbst, wenn erforderlich">
				>
			>
		>
		["en"] = <
			items = <
				["at0000"] = <
					text = <"Gas administration">
					description = <"Administration of a gas as therapy">
				>
				["at0002"] = <
					text = <"Inspired oxygen">
					description = <"The percentage oxygen in the administered mixture">
				>
				["at0003"] = <
					text = <"Means of delivery">
					description = <"The means of delivery">
				>
				["at0004"] = <
					text = <"Amount">
					description = <"The quantified amount of oxygen delivered or inspired">
				>
				["at0005"] = <
					text = <"Flow rate">
					description = <"The flow rate">
				>
				["at0006"] = <
					text = <"Nasal canula">
					description = <"Nasal inspiration via canula">
				>
				["at0007"] = <
					text = <"Mask">
					description = <"Inspiration via a facial mask">
				>
				["at0008"] = <
					text = <"Ventilator">
					description = <"Inspiration via a ventilator">
				>
				["at0009"] = <
					text = <"Enclosure">
					description = <"Oxygen in a controlled environment">
				>
				["at0010"] = <
					text = <"Atmospheric pressure">
					description = <"The atmospheric pressure">
				>
				["at0011"] = <
					text = <"Hyperbaric chamber">
					description = <"A pressurisation chamber">
				>
				["at0012"] = <
					text = <"Partial pressure of oxygen">
					description = <"The partial pressure of inspired oxygen">
				>
				["at0013"] = <
					text = <"Duration of therapy">
					description = <"The duration of oxygen therapy">
				>
				["at0014"] = <
					text = <"Gas">
					description = <"Object of administration eg oxygen or nitrous oxide etc">
				>
				["at0015"] = <
					text = <"Self-administered">
					description = <"Is the administration by the patient as required">
				>
			>
		>
	>
