# Supplementary material for: Retrospective checking of compliance with practice guidelines for acute stroke care: a novel experiment using openEHR’s Guideline Definition Language
Source: BMC Med Inform Decis Mak. 2014 May 10;14:39. doi: 10.1186/1472-6947-14-39 (PMC4052843; doi:10.1186/1472-6947-14-39)
Supplement: Additional file 3 — Archetypes – contains all archetypes used in this work as ADL files. ADL files can be viewed by the Archetype Editor, available at http://www.openehr.org/downloads/archetypeeditor/home. [file 1472-6947-14-39-S3.zip › Archetypes/openEHR-EHR-ITEM_TREE.imaging.v1.adl]

archetype (adl_version=1.4)
	openEHR-EHR-ITEM_TREE.imaging.v1

concept
	[at0000]	-- Imaging data
language
	original_language = <[ISO_639-1::en]>
description
	original_author = <
		["name"] = <"Sam Heard">
		["organisation"] = <"Ocean Informatics">
		["email"] = <"sam.heard@oceaninformatics.com">
		["date"] = <"9/01/2007">
	>
	details = <
		["en"] = <
			language = <[ISO_639-1::en]>
			purpose = <"Data for the description of the action or instruction related to imaging">
			use = <"">
			keywords = <"Xray", "scan", "MRI", "CT", "nuclear", "ultrasound">
			misuse = <"">
			copyright = <"© openEHR Foundation">
		>
	>
	lifecycle_state = <"AuthorDraft">
	other_contributors = <>
	other_details = <
		["MD5-CAM-1.0.1"] = <"855F946B99085AA480CB25F1696291DB">
		["references"] = <"">
	>

definition
	ITEM_TREE[at0001] occurrences matches {0..*} matches {	-- Tree
		items cardinality matches {1..*; ordered} matches {
			CLUSTER[at0002] occurrences matches {0..1} matches {	-- Clinical information
				items cardinality matches {1; unordered} matches {
					ELEMENT[at0003] matches {	-- Findings
						value matches {
							DV_TEXT matches {*}
						}
					}
				}
			}
			CLUSTER[at0004] occurrences matches {1..*} matches {	-- Imaging
				items cardinality matches {1..*; unordered} matches {
					ELEMENT[at0005] matches {	-- Imaging procedure
						value matches {
							DV_TEXT matches {*}
							DV_CODED_TEXT matches {
								defining_code matches {
									[local::
									at0011, 	-- Xray
									at0012, 	-- CT scan
									at0013, 	-- Perfusion scan
									at0014, 	-- Ultrasound
									at0015]	-- Echocardiogram
								}
							}
						}
					}
					ELEMENT[at0007] occurrences matches {0..1} matches {	-- Anatomical site
						value matches {
							DV_TEXT matches {*}
						}
					}
					ELEMENT[at0006] occurrences matches {0..*} matches {	-- Views
						value matches {
							DV_TEXT matches {*}
						}
					}
				}
			}
			CLUSTER[at0008] occurrences matches {0..1} matches {	-- Process
				items cardinality matches {1..*; unordered} matches {
					ELEMENT[at0009] occurrences matches {0..1} matches {	-- Date of imaging
						value matches {
							DV_DATE_TIME matches {*}
						}
					}
					ELEMENT[at0010] occurrences matches {0..1} matches {	-- Location
						value matches {
							DV_TEXT matches {*}
						}
					}
				}
			}
		}
	}


ontology
	term_definitions = <
		["en"] = <
			items = <
				["at0000"] = <
					text = <"Imaging data">
					description = <"Data recorded about an imaging action or instruction">
				>
				["at0001"] = <
					text = <"Tree">
					description = <"@ internal @">
				>
				["at0002"] = <
					text = <"Clinical information">
					description = <"Clinical information relevant to the imaging investigation">
				>
				["at0003"] = <
					text = <"Findings">
					description = <"Clinical findings relevant to the imaging investigation">
				>
				["at0004"] = <
					text = <"Imaging">
					description = <"Information about the imaging">
				>
				["at0005"] = <
					text = <"Imaging procedure">
					description = <"The type of imaging">
				>
				["at0006"] = <
					text = <"Views">
					description = <"The imaging views">
				>
				["at0007"] = <
					text = <"Anatomical site">
					description = <"The anatomical site (or object) for imaging">
				>
				["at0008"] = <
					text = <"Process">
					description = <"The process of the imaging investigation">
				>
				["at0009"] = <
					text = <"Date of imaging">
					description = <"The date the imaging is to be or was carried out.">
				>
				["at0010"] = <
					text = <"Location">
					description = <"The location where the imaging is to be or was carried out">
				>
				["at0011"] = <
					text = <"Xray">
					description = <"Plain radiograph">
				>
				["at0012"] = <
					text = <"CT scan">
					description = <"Computerised tomography">
				>
				["at0013"] = <
					text = <"Perfusion scan">
					description = <"*">
				>
				["at0014"] = <
					text = <"Ultrasound">
					description = <"*">
				>
				["at0015"] = <
					text = <"Echocardiogram">
					description = <"*">
				>
			>
		>
	>
