# Supplementary material for: Retrospective checking of compliance with practice guidelines for acute stroke care: a novel experiment using openEHR’s Guideline Definition Language
Source: BMC Med Inform Decis Mak. 2014 May 10;14:39. doi: 10.1186/1472-6947-14-39 (PMC4052843; doi:10.1186/1472-6947-14-39)
Supplement: Additional file 3 — Archetypes – contains all archetypes used in this work as ADL files. ADL files can be viewed by the Archetype Editor, available at http://www.openehr.org/downloads/archetypeeditor/home. [file 1472-6947-14-39-S3.zip › Archetypes/openEHR-EHR-ITEM_TREE.medication.v1.adl]

archetype (adl_version=1.4)
	openEHR-EHR-ITEM_TREE.medication.v1

concept
	[at0000]	-- Medication description
language
	original_language = <[ISO_639-1::en]>
description
	original_author = <
		["name"] = <"Sam Heard">
		["organisation"] = <"Ocean Informatics">
		["email"] = <"sam.heard@oceaninformatics.com">
		["date"] = <"12/03/2006">
	>
	details = <
		["en"] = <
			language = <[ISO_639-1::en]>
			purpose = <"Specifies the description of the medication as part of an INSTRUCTION or ACTION recording taken with regard to medication. This will usually be in response to a medication order or prescription, but may be self administered or supplied by a pharmacy.">
			use = <"For use with INSTRUCTION.medication and ACTION.medication to describe the medication">
			keywords = <"medication", "description">
			misuse = <"">
			copyright = <"© openEHR Foundation">
		>
	>
	lifecycle_state = <"AuthorDraft">
	other_contributors = <>
	other_details = <
		["MD5-CAM-1.0.1"] = <"1E7CCC3AEAD7C3A4D4E4F2162A42AB85">
		["references"] = <"">
	>

definition
	ITEM_TREE[at0000] occurrences matches {0..*} matches {	-- Medication description
		items cardinality matches {2..*; ordered} matches {
			ELEMENT[at0001] matches {	-- Name of medication
				value matches {
					DV_TEXT matches {*}
				}
			}
			ELEMENT[at0012] occurrences matches {0..1} matches {	-- Generic name
				name matches {
					DV_CODED_TEXT matches {
						defining_code matches {[ac0003]}		-- =Generic name OR Brand name
					}
				}
				value matches {
					DV_TEXT matches {*}
				}
			}
			ELEMENT[at0003] occurrences matches {0..1} matches {	-- Strength per dose unit
				value matches {
					C_DV_QUANTITY <
						property = <[openehr::124]>
						list = <
							["1"] = <
								units = <"pg">
								magnitude = <|>=0.0|>
							>
							["2"] = <
								units = <"µg">
								magnitude = <|>=0.0|>
							>
							["3"] = <
								units = <"mg">
								magnitude = <|>=0.0|>
							>
							["4"] = <
								units = <"gm">
								magnitude = <|>=0.0|>
							>
						>
					>
					C_DV_QUANTITY <
						property = <[openehr::385]>
						list = <
							["1"] = <
								units = <"IU">
								magnitude = <|>=0.0|>
							>
							["2"] = <
								units = <"mIU">
								magnitude = <|>=0.0|>
							>
						>
					>
					C_DV_QUANTITY <
						property = <[openehr::445]>
						list = <
							["1"] = <
								units = <"mU">
								magnitude = <|>=0.0|>
							>
							["2"] = <
								units = <"U">
								magnitude = <|>=0.0|>
							>
						>
					>
				}
			}
			ELEMENT[at0006] occurrences matches {0..1} matches {	-- Dose unit
				value matches {
					DV_CODED_TEXT matches {
						defining_code matches {[ac0001]}		-- any term that 'is a' Dose unit for this form
					}
				}
			}
			ELEMENT[at0004] occurrences matches {0..1} matches {	-- Form
				value matches {
					DV_TEXT matches {*}
				}
			}
			ELEMENT[at0074] occurrences matches {0..1} matches {	-- Dose Instruction
				value matches {
					DV_TEXT matches {*}
				}
			}
			CLUSTER[at0033] occurrences matches {0..1} matches {	-- Dose
				items cardinality matches {1; unordered} matches {
					CLUSTER[at0035] occurrences matches {0..1} matches {	-- By absolute quantity
						items cardinality matches {1..*; unordered} matches {
							ELEMENT[at0036] occurrences matches {1..2} matches {	-- Quantity by volume
								value matches {
									C_DV_QUANTITY <
										property = <[openehr::129]>
										list = <
											["1"] = <
												units = <"ml">
												magnitude = <|>=0.0|>
											>
											["2"] = <
												units = <"l">
												magnitude = <|>=0.0|>
											>
										>
									>
								}
							}
							ELEMENT[at0037] occurrences matches {0..1} matches {	-- Quantity by mass
								value matches {
									C_DV_QUANTITY <
										property = <[openehr::124]>
										list = <
											["1"] = <
												units = <"µg">
												magnitude = <|>=0.0|>
											>
											["2"] = <
												units = <"mg">
											>
											["3"] = <
												units = <"gm">
											>
										>
									>
								}
							}
						}
					}
					CLUSTER[at0034] occurrences matches {0..1} matches {	-- By dose units
						items cardinality matches {1..*; unordered} matches {
							ELEMENT[at0005] matches {	-- Number or fraction
								value matches {
									DV_COUNT matches {
										magnitude matches {|>=1|}
									}
								}
							}
						}
					}
				}
			}
			ELEMENT[at0007] occurrences matches {0..1} matches {	-- Dose duration
				value matches {
					C_DV_QUANTITY <
						property = <[openehr::128]>
						list = <
							["1"] = <
								units = <"d">
							>
							["2"] = <
								units = <"h">
							>
							["3"] = <
								units = <"min">
							>
							["4"] = <
								units = <"s">
								magnitude = <|>=0.0|>
							>
						>
					>
				}
			}
			ELEMENT[at0008] occurrences matches {0..1} matches {	-- Route
				value matches {
					DV_CODED_TEXT matches {
						defining_code matches {[ac0002]}		-- Any term that 'is_a' route of administration
					}
				}
			}
			ELEMENT[at0060] occurrences matches {0..1} matches {	-- Instruction qualifiers
				value matches {
					DV_TEXT matches {*}
				}
			}
			ELEMENT[at0050] occurrences matches {0..1} matches {	-- Reason for commencement
				value matches {
					DV_TEXT matches {*}
				}
			}
			ELEMENT[at0051] occurrences matches {0..1} matches {	-- Reason for ceasing
				value matches {
					DV_TEXT matches {*}
				}
			}
			ELEMENT[at0009] occurrences matches {0..1} matches {	-- Is long term
				value matches {
					DV_BOOLEAN matches {
						value matches {True, False}
					}
				}
			}
			CLUSTER[at0010] occurrences matches {0..1} matches {	-- Indications
				items cardinality matches {1..*; unordered} matches {
					ELEMENT[at0011] occurrences matches {0..*} matches {	-- Indication
						value matches {
							DV_TEXT matches {*}
							DV_URI matches {*}
						}
					}
				}
			}
			CLUSTER[at0013] occurrences matches {0..1} matches {	-- Safety limits
				items cardinality matches {1..4; ordered} matches {
					ELEMENT[at0014] occurrences matches {0..1} matches {	-- Maximum dose unit frequency
						value matches {
							C_DV_QUANTITY <
								property = <[openehr::382]>
								list = <
									["1"] = <
										units = <"{QUALIFIED REAL/TIME}">
										magnitude = <|>0.0|>
									>
								>
								assumed_value = <
									magnitude = <0.0>
									units = <"{QUALIFIED REAL/TIME}">
									precision = <-1>
								>
							>
						}
					}
					ELEMENT[at0016] occurrences matches {0..1} matches {	-- Minimum dose interval
						value matches {
							C_DV_QUANTITY <
								property = <[openehr::128]>
								list = <
									["1"] = <
										units = <"min">
										magnitude = <|>=0.0|>
									>
									["2"] = <
										units = <"h">
										magnitude = <|>=0.0|>
									>
									["3"] = <
										units = <"d">
										magnitude = <|>=0.0|>
									>
									["4"] = <
										units = <"wk">
										magnitude = <|>=0.0|>
									>
									["5"] = <
										units = <"mo">
										magnitude = <|>=0.0|>
									>
								>
							>
						}
					}
					ELEMENT[at0017] occurrences matches {0..1} matches {	-- Maximum dose interval
						value matches {
							C_DV_QUANTITY <
								property = <[openehr::128]>
								list = <
									["1"] = <
										units = <"d">
										magnitude = <|>=0.0|>
									>
									["2"] = <
										units = <"h">
										magnitude = <|>=0.0|>
									>
									["3"] = <
										units = <"min">
										magnitude = <|>=0.0|>
									>
									["4"] = <
										units = <"wk">
										magnitude = <|>=0.0|>
									>
									["5"] = <
										units = <"mo">
										magnitude = <|>=0.0|>
									>
								>
							>
						}
					}
					ELEMENT[at0002] occurrences matches {0..1} matches {	-- Administration instructions
						value matches {
							DV_TEXT matches {*}
						}
					}
				}
			}
			CLUSTER[at0018] occurrences matches {0..1} matches {	-- Administration information
				items cardinality matches {1..*; unordered} matches {
					ELEMENT[at0019] occurrences matches {0..1} matches {	-- Date (time) of first administration
						value matches {
							DV_DATE_TIME matches {*}
						}
					}
					ELEMENT[at0020] occurrences matches {0..1} matches {	-- Batch number
						value matches {
							DV_TEXT matches {*}
						}
					}
					ELEMENT[at0021] occurrences matches {0..1} matches {	-- Site of administration
						value matches {
							DV_CODED_TEXT matches {
								defining_code matches {[local::]}
							}
						}
					}
					ELEMENT[at0022] occurrences matches {0..1} matches {	-- Sequence number
						value matches {
							DV_COUNT matches {*}
						}
					}
					ELEMENT[at0032] occurrences matches {0..1} matches {	-- Date (time) of last administration
						value matches {
							DV_DATE_TIME matches {*}
						}
					}
				}
			}
			CLUSTER[at0023] occurrences matches {0..1} matches {	-- Dispensing information
				items cardinality matches {1..*; unordered} matches {
					ELEMENT[at0024] occurrences matches {0..1} matches {	-- Quantity to be dispensed
						value matches {
							C_DV_QUANTITY <
								property = <[openehr::445]>
							>
							DV_COUNT matches {
								magnitude matches {|>0|; 1}
							}
							DV_TEXT matches {*}
						}
					}
					ELEMENT[at0025] occurrences matches {0..1} matches {	-- Number of authorised repeat dispensing
						value matches {
							DV_COUNT matches {
								magnitude matches {|>=0|}
							}
						}
					}
					ELEMENT[at0026] occurrences matches {0..1} matches {	-- Dispensed product
						value matches {
							DV_TEXT matches {*}
						}
					}
					ELEMENT[at0027] occurrences matches {0..1} matches {	-- Brand substitution allowed
						value matches {
							DV_BOOLEAN matches {
								value matches {True, False}
							}
						}
					}
					ELEMENT[at0028] occurrences matches {0..1} matches {	-- Authority approval number
						value matches {
							DV_TEXT matches {*}
						}
					}
					ELEMENT[at0029] occurrences matches {0..1} matches {	-- Patient counselled on CMI
						value matches {
							DV_BOOLEAN matches {
								value matches {True, False}
							}
						}
					}
					ELEMENT[at0030] occurrences matches {0..1} matches {	-- Deferred supply
						value matches {
							DV_BOOLEAN matches {
								value matches {True, False}
							}
						}
					}
					ELEMENT[at0031] occurrences matches {0..1} matches {	-- Reason for deferred supply
						value matches {
							DV_TEXT matches {*}
						}
					}
				}
			}
			CLUSTER[at0049] occurrences matches {0..1} matches {	-- Admission information
				items cardinality matches {1..*; unordered} matches {
					ELEMENT[at0048] occurrences matches {0..1} matches {	-- Own Medication
						value matches {
							DV_BOOLEAN matches {
								value matches {True, False}
							}
						}
					}
				}
			}
		}
	}


ontology
	term_definitions = <
		["en"] = <
			items = <
				["at0000"] = <
					text = <"Medication description">
					description = <"The description of a medication for recording as part of an ACTION or INSTRUCTION">
				>
				["at0001"] = <
					text = <"Name of medication">
					description = <"The name of the intervention - which may be coded">
				>
				["at0002"] = <
					text = <"Administration instructions">
					description = <"Detailed instructions about how to administer this medication">
				>
				["at0003"] = <
					text = <"Strength per dose unit">
					description = <"The strength of the medication">
				>
				["at0004"] = <
					text = <"Form">
					description = <"The form of the medication">
				>
				["at0005"] = <
					text = <"Number or fraction">
					description = <"The number of dose units to be taken at any time">
				>
				["at0006"] = <
					text = <"Dose unit">
					description = <"The dose unit that is given for this type of medication">
				>
				["at0007"] = <
					text = <"Dose duration">
					description = <"The time over which an individual dose is to be administered">
				>
				["at0008"] = <
					text = <"Route">
					description = <"The route of administration">
				>
				["at0009"] = <
					text = <"Is long term">
					description = <"Included and set to true if this medication is to be used continuously or repeatedly over a significant period of time.">
				>
				["at0010"] = <
					text = <"Indications">
					description = <"Indications including related problems and diagnoses, abnormal test results etc">
				>
				["at0011"] = <
					text = <"Indication">
					description = <"The indication for the intervention">
				>
				["at0012"] = <
					text = <"Generic name">
					description = <"The generic name of the drug which is an alternative name to the name of medication">
				>
				["at0013"] = <
					text = <"Safety limits">
					description = <"*">
				>
				["at0014"] = <
					text = <"Maximum dose unit frequency">
					description = <"The maximum number of dose units to be taken in a particular time">
				>
				["at0015"] = <
					text = <"Dosage per kg body weight">
					description = <"The dose per kg of body weight">
				>
				["at0016"] = <
					text = <"Minimum dose interval">
					description = <"The minimum safe interval between doses">
				>
				["at0017"] = <
					text = <"Maximum dose interval">
					description = <"The maximum safe interval between doses">
				>
				["at0018"] = <
					text = <"Administration information">
					description = <"Information relating to the administration of the medication order">
				>
				["at0019"] = <
					text = <"Date (time) of first administration">
					description = <"The date and time (if required) the medication is/was first administered">
				>
				["at0020"] = <
					text = <"Batch number">
					description = <"Manufacturer's identification number">
				>
				["at0021"] = <
					text = <"Site of administration">
					description = <"The site of administration e.g. outer thigh if intramuscular, via PEG if patient is nil orally">
				>
				["at0022"] = <
					text = <"Sequence number">
					description = <"The dose number or sequence">
				>
				["at0023"] = <
					text = <"Dispensing information">
					description = <"Data relating to dispensing">
				>
				["at0024"] = <
					text = <"Quantity to be dispensed">
					description = <"The total quantity to be dispensed">
				>
				["at0025"] = <
					text = <"Number of authorised repeat dispensing">
					description = <"The number of times this quantity of medication may be dispensed before a further prescription is required">
				>
				["at0026"] = <
					text = <"Dispensed product">
					description = <"The name of the product dispensed">
				>
				["at0027"] = <
					text = <"Brand substitution allowed">
					description = <"True if an alternative brand may be substituted when dispensing">
				>
				["at0028"] = <
					text = <"Authority approval number">
					description = <"*">
				>
				["at0029"] = <
					text = <"Patient counselled on CMI">
					description = <"Dispenser counselled the patient with regard to the Consumer Medicines Information">
				>
				["at0030"] = <
					text = <"Deferred supply">
					description = <"True if the supply of the medication has been deferred">
				>
				["at0031"] = <
					text = <"Reason for deferred supply">
					description = <"Information relating to the reason for deferred supply">
				>
				["at0032"] = <
					text = <"Date (time) of last administration">
					description = <"The date and time (if required) the medication is  to be administered for the last time">
				>
				["at0033"] = <
					text = <"Dose">
					description = <"The dose to be administered at one time">
				>
				["at0034"] = <
					text = <"By dose units">
					description = <"Dose as number (or fraction) of the dose units">
				>
				["at0035"] = <
					text = <"By absolute quantity">
					description = <"Dosage by absolute quantity">
				>
				["at0036"] = <
					text = <"Quantity by volume">
					description = <"The quantity (or range) to be administered as a single dose">
				>
				["at0037"] = <
					text = <"Quantity by mass">
					description = <"*">
				>
				["at0048"] = <
					text = <"Own Medication">
					description = <"On admission to hospital, medication is from subject's own supply.">
				>
				["at0049"] = <
					text = <"Admission information">
					description = <"*">
				>
				["at0050"] = <
					text = <"Reason for commencement">
					description = <"Reason for commencement of medication">
				>
				["at0051"] = <
					text = <"Reason for ceasing">
					description = <"Reason for ceasing of medication">
				>
				["at0060"] = <
					text = <"Instruction qualifiers">
					description = <"Instruction for administration">
				>
				["at0074"] = <
					text = <"Dose Instruction">
					description = <"Dose, frequency, route & instruction as narrative.">
				>
			>
		>
	>
	constraint_definitions = <
		["en"] = <
			items = <
				["ac0001"] = <
					text = <"any term that 'is a' Dose unit for this form">
					description = <"A set of terms that describes the dose units for medication - e.g. tablet, puff, ampule etc - which allow the dose to be expressed as a number.">
				>
				["ac0002"] = <
					text = <"Any term that 'is_a' route of administration">
					description = <"The route by which the medication is administered">
				>
				["ac0003"] = <
					text = <"=Generic name OR Brand name">
					description = <"*">
				>
			>
		>
	>
