# Supplementary material for: Retrospective checking of compliance with practice guidelines for acute stroke care: a novel experiment using openEHR’s Guideline Definition Language
Source: BMC Med Inform Decis Mak. 2014 May 10;14:39. doi: 10.1186/1472-6947-14-39 (PMC4052843; doi:10.1186/1472-6947-14-39)
Supplement: Additional file 3 — Archetypes – contains all archetypes used in this work as ADL files. ADL files can be viewed by the Archetype Editor, available at http://www.openehr.org/downloads/archetypeeditor/home. [file 1472-6947-14-39-S3.zip › Archetypes/openEHR-EHR-OBSERVATION.blood_pressure.v1.adl]

archetype (adl_version=1.4)
	openEHR-EHR-OBSERVATION.blood_pressure.v1

concept
	[at0000]	-- Blood Pressure
language
	original_language = <[ISO_639-1::en]>
	translations = <
		["fa"] = <
			language = <[ISO_639-1::fa]>
			author = <
				["name"] = <"Shahla Foozonkhah">
				["organisation"] = <"Ocean Informatics">
				["email"] = <"shahla.foozonkhah@oceaninformatics.com">
			>
		>
		["de"] = <
			language = <[ISO_639-1::de]>
			author = <
				["name"] = <"Sebastian Garde, Jasmin Buck">
				["organisation"] = <"Ocean Informatics, University of Heidelberg">
			>
		>
		["nl"] = <
			language = <[ISO_639-1::nl]>
			author = <
				["name"] = <"Marja Buur">
				["organisation"] = <"M.C.A.">
				["email"] = <"m.buur-krom@mca.nl">
			>
		>
		["zh-cn"] = <
			language = <[ISO_639-1::zh-cn]>
			author = <
				["name"] = <"Chunlan Ma">
				["organisation"] = <"Ocean Informatics">
			>
		>
		["es-ar"] = <
			language = <[ISO_639-1::es-ar]>
			author = <
				["name"] = <"Domingo Liotta">
				["organisation"] = <"Universidad de Morón">
				["email"] = <"domingo_liotta@hotmail.com">
			>
			accreditation = <"Universidad de Morón">
		>
		["ja"] = <
			language = <[ISO_639-1::ja]>
			author = <
				["name"] = <"Shinji Kobayashi">
				["email"] = <"skoba@moss.gr.jp">
			>
		>
		["ar-sy"] = <
			language = <[ISO_639-1::ar-sy]>
			author = <
				["name"] = <"Mona Saleh">
			>
		>
		["ru"] = <
			language = <[ISO_639-1::ru]>
			author = <
				["name"] = <"Igor Lizunov">
				["email"] = <"i.lizunov@infinnity.ru">
			>
		>
	>
description
	original_author = <
		["name"] = <"Sam Heard">
		["organisation"] = <"Ocean Informatics">
		["email"] = <"sam.heard@oceaninformatics.com">
		["date"] = <"22/03/2006">
	>
	details = <
		["en"] = <
			language = <[ISO_639-1::en]>
			purpose = <"To record the systemic arterial blood pressure of an individual. ">
			use = <"Use to record all representations of systemic arterial blood pressure measurement, no matter which method or body location is used to record it. The archetype is intended to capture blood pressure measurements in all clinical scenarios - for example, self-measurement with a home blood pressure machine; an emergency assessment of systolic using palpation and a sphygmomanometer; measurements taken in clinical consultations or during exercise stress testing; and a series of measurements made by a machine in Intensive Care.   
There is a rich state model that supports interpretation of measurements through identifying patient position, exercise, confounding factors and angle of a tilt table in research. 
Named events have been limited to average over a 24 hour period, however templates can further constrain the default 'any event' to cater for specific requirements for blood pressure measurements such as recording Blood Pressure against specific points in time, or over a range of intervals (+/- mathematical functions).">
			keywords = <"observations", "measurement", "bp", "vital signs", "mean arterial pressure", "pulse pressure", "systolic", "diastolic", "RR", "NIBP">
			misuse = <"Not to be used for intravenous pressure.
Not to be used for the measurement of arterial blood pressure which is NOT a surrogate for arterial pressure in the systemic circulation eg specific measurement of right Pulmonary artery pressure.  
Use OBSERVATION.intravascular_pressure and related specialisations in both of these situations.">
			copyright = <"© openEHR Foundation">
		>
		["ja"] = <
			language = <[ISO_639-1::ja]>
			purpose = <"ヒトの全身血圧を記録するためのもの。全身の血圧を測定する代用として適切な方法により測定された縮期圧と拡張期についての記録">
			use = <"このアーキタイプを使って測定されるすべての血圧が記録される。運動負荷心電図やティルト台での測定にも利用できる豊かなステートモデルがある。">
			keywords = <"観察", "血圧", "測定">
			misuse = <"血管内圧のためには使用されない">
			copyright = <"© openEHR Foundation">
		>
		["de"] = <
			language = <[ISO_639-1::de]>
			purpose = <"Dient der Dokumentation des systemischen arteriellen Blutdrucks einer Person.">
			use = <"Alle Blutdruckmessungen werden unter Zuhilfenahme dieses Archetypen dokumentiert, unabhängig davon, welche Methode oder Körperstelle zur Messung benutzt wurden. Der Archetyp dient der Dokumentation des Blutdrucks in alle klinischen Szenarien - z.B. durch eine Blutdruckmaschine zuhause; eine Notfallmessung durch Palpation und ein Sphygmomanometer; Messungen beim Hausarzt oder im Rahmen von Belastungstests; sowie einer Serie von Messungen durch eine Maschine auf der Intensivstation.
Der Archetyp beinhaltet ein umfassendes Status-Modell, das die Interpretation der Messung unterstützt, indem Position, Anstrengung, Einflussfaktoren, Neigungswinkel angegeben werden können.
Benannte Ereignisse wurden auf den 24-stündigen Durchschnitt beschränkt, jedoch können Templates jederzeit das standardmäßig vorhandene Ereignis ('any event') weiter einschränken, um spezifischen Anforderungen gerecht zu werden, wie z.B. der Messung zu bestimmten Zeitpunkten, oder über eine Anzahl von Intervallen (+/- mathematische Funktionen).">
			keywords = <"Beobachtungen", "Messungen", "Vitalparameter", "Mittlerer arterieller Druck", "Pulsdruck", "systolisch", "diastolisch", "RR", "Riva-Rocci", "NIBP">
			misuse = <"Nicht benutzen zur Dokumentation des intravenösen Drucks.
Nicht benutzen zur Dokumentation des arteriellen Blutdrucks, welcher KEIN Surrogat für den arteriellen Druck in der systemischen Zirkluation ist, z.B. die spezifische Messung des rechten pulmonaren Arteriendrucks.
In diesem Fall sollte der OBSERVATION.intravascular_pressure Archetyp bzw. dessen Spezialisierungen verwendet werden.">
			copyright = <"© openEHR Foundation">
		>
		["zh-cn"] = <
			language = <[ISO_639-1::zh-cn]>
			purpose = <"*To record the systemic blood pressure of a person. The measurement records the systolic and the diastolic pressure by some means suitable for the result to be seen as a surrogate for the general and systemic blood pressure.(en)">
			use = <"*All blood pressure measurements are recorded using this archetype. There is a rich state model for use with exercise ECGs and Tilt Table measurements.(en)">
			keywords = <"*observations(en)", "*blood pressure(en)", "*measurement(en)">
			misuse = <"*Not to be used for intravascular pressure.(en)">
			copyright = <"© openEHR Foundation">
		>
		["nl"] = <
			language = <[ISO_639-1::nl]>
			purpose = <"Het registreren van de systemische arteriele bloeddruk van een individu.">
			use = <"Wordt gebruikt om alle weergaven van de systemische bloeddruk te registreren, ongeacht welke methode of welke lichaamslocatie is gebruikt om de meting te doen. Het archetype is bedoeld om bloeddruk metingen in alle klinische scenario's vast te leggen - bijvoorbeeld, zelf-meting met een thuis bloeddrukmeter; een nood beoordeling van de systolische bloeddruk met behulp van palpatie en een drukmanchet; metingen tijdens consulten, overleg of tijdens inspannings stress testen, en een reeks van metingen die door een apparaat zijn gedaan in de intensieve zorg.
Er is een uitgebreid status model dat interpretatie van metingen ondersteunt, door patiënt positie, inspanning, beïnvloedende factoren en de hoek/het aantal graden waarin de onderzoekstafel staat, te specificeren.
Genoemde gebeurtenissen zijn gelimiteerd tot een gemiddelde over een periode van 24 uur, maar templates kunnen de standaard 'iedere gebeurtenis' verder vernauwen om specifieke eisen voor de bloeddrukmeting, zoals registreren van de bloeddruk op een specifiek tijdsmoment, of over een reeks van intervallen (+/- statistisch gebruik) te faciliteren.
">
			keywords = <"observaties", "meting", "blddr", "vitale functies", "gemiddelde arteriele druk", "polsdruk", "systolisch", "diastolisch", "RR", "NIBP", "tensie">
			misuse = <"Niet te gebruiken voor intraveneuze druk.
Niet te gebruiken voor de meting van de arteriele bloeddruk welke geen surrogaat is voor de arteriele druk in de systemische circulatie, bv de specifieke meting van de rechter arterie pulmonalis druk.
Gebruik OBSERVATION.intravascular_pressure en gerelateerde specialisaties in beide situaties.">
			copyright = <"© openEHR Foundation">
		>
		["ru"] = <
			language = <[ISO_639-1::ru]>
			purpose = <"Для записи системного артериального давления крови человека.">
			use = <"Используется для записи всех представлений измерения системного артериального  кровяного давления, независимо от используемого метода или расположения тела пациента. Архетип предназначен для записи измерений давления во всех клинических сценариях - например, самостоятельное измерение давления крови домашним автоматическим манометром, в чрезвычайной  ситуации использование  пальпации пульсовой волны и сфигмоманометр; измерений в ходе клинических консультаций или в ходе осуществления стресс-тестирования, а также серии измерений, выполненных аппаратом в реанимации.
Поддерживает интерпретацию измерений путем определения позиции пациента, физические упражнения, осложняющих факторов и угла наклона стола в научных исследованиях.
Предполаагется интервал между измерениями 24 часа, однако может быть дополнено событиями (по умолчанию \"любое событие\") для удовлетворения специфических требований для измерения кровяного давления, такие как записи в отношении кровяного давления конкретные моменты времени, или в диапазоне интервалов.">
			keywords = <"обследование", "измерение", "артериальное давление", "диастолическое", "систолическое">
			misuse = <"Не следует использовать для внутривенного давления.
Не следует использовать для измерения артериального давления, которое не является суррогатом артериального давления в системном кровотоке, например, конкретные измерения давления в легочной артерии.
Использовать OBSERVATION.intravascular_pressure и смежных специальностей в обоих этих ситуациях.
">
			copyright = <"© openEHR Foundation">
		>
		["fa"] = <
			language = <[ISO_639-1::fa]>
			purpose = <"ثبت نمودن فشار خون وریدی کل یک فرد">
			use = <"برای ثبت هر چیز نشاندهنده اندازه گیری فشاره خون وریدی کل، جدا از ابنکه برای ثبت آن از چه شیوه ای یا کدام بخش از بدن استفاده شده باشد، بکار می رود. این الگوساز برای گردآوری اندازه گیری فشار خون در همه سناریوهای بالینی طراحی شده است، مانند اندازه گیری توسط خود فرد بوسیله دستگاه فشار خون خانگی، ارزیابی اورژانسی سیستولیک با لمس نبض و یک \"فشارسنج خون\"، اندازه گیریهای انجام گرفته در مشاوره بالینی یا حین تست ورزشی، و یا یک رشته از اندازه گیریهای دستگاه مراقبت های ویژه.
مدل حالت توانمندی وجود دارد که تفسیر اندازه گیری ها را از طریق شناسایی موقعیت بیمار، ورزش، فاکتورهای مبهم و تست تخت شیبدار، پشتیبانی می کند.
رویدادهای نام گذاری شده بگونه ای محدود شده اند که روی یک دوره 24 ساعته میانگین گیری کنند هر چند که الگو ها می توانند پیش فرض -هر گونه  رویداد- را برای فراهم کردن خواسته های خاص از اندازه گیری فشار خون، با محدودیتهایی نظیر ثبت فشار خون سر وقت یا روی رنجی از فاصله های زمانی (با عمل جمع یا منها)، بیشتر محدود کنند 
">
			keywords = <"مشاهدات", "اندازه گیری", "فشار خون", "علایم حیاتی", "میانگین فشار وریدی", "فشار نبض", "سیستولیک", "دیاستولیک", "تنفسهای سریع", "فشار خون غیر تهاجمی">
			misuse = <"برای فشار داخل وریدی استفاده نشود.
برای اندازه گیری فشار خون وریدی نباید استفاده شود که جایگزینی برای فشار وریدی در گردش خون کلی نیست، بعنوان مثال اندازه گیری خاص فشار وریدی ریه راست.

 و تخصص های مربوطه برای موارد بالا بکار رود\"OBSERVATION.intravascular_pressure\"
 
">
			copyright = <"© openEHR Foundation">
		>
		["ar-sy"] = <
			language = <[ISO_639-1::ar-sy]>
			purpose = <"لتسجيل ضغط الدم الشرياني النظامي للشخص">
			use = <"يستخدم لتسجيل جميع طرق عرض ضغط الدم الشرايني النظامي, بغض النظر عن الطريقة أو الموضع من الجسم المستخدم في التسجيل.

يستخدم هذا النموذج لالتقاط قياسات ضغط الدم في جميع السيناريوهات السريرية - مثلا, قياس ضغط الدم بواسطة الشخص لنفسه باستخدام آلة القياس المنزلية, تقييم الضغط الانقباضي في حالة الطوارئ باستخدام المجس و مقياس الضغط الزئبقي, القياسات التي تم أخذها في الاستشارات السريرية أو في أثناء اختبار الضغط البدني, و سلسلة من القياسات التي تتم باستخدام آلات العناية المركزة.

يستخدم هذا النموذج الغني في تسجيل حالات القياس من خلال تفسيره في ضوء وضع المريض عند القياس, المجهود البدني, العوامل المربكة, و زاوية انحناء الطاولة المستخدمة عند القياس.

تم تحديد بعض الوقائع إلى المتوسط خلال 24 ساعة, إلا أن القوالب تستطيع تقييد الاختيار التلقائي (إحدى الوقائع) لمتطلبات معينة حول قياسات ضغط الدم مثل تسجيل ضغط الدم في نقاط زمنية معينة أو خلال مدى من الفواصل الزمنية - زائد أو ناقص دوال حسابية">
			keywords = <"الملاحظات", "القياس", "ضغط الدم", "العلامات الحياتية", "متوسط الضغط الشرياني", "الضغط عند النبض", "الانقباضي", "الانبساطي", "معدل التنفس", "قياس ضغط الدم غير الباضع">
			misuse = <"لا يستخدم لتسجيل الضغط داخل الوريد.
لا يستخدم لقياس ضغط الدم الشرياني الذي لا يحل بديلا عن ضغط الدم الشرياني في الدورة الجهازية مثل قياسات معينة لضغط الشريان الرئوي الأيمن.
استخدم نموذج ملاحظة. الضغط داخل الأوعية الدموية , و التخصيصات المتعلقة في كل من هذين الموقفين.">
			copyright = <"© openEHR Foundation">
		>
		["es-ar"] = <
			language = <[ISO_639-1::es-ar]>
			purpose = <"Registrar la presión arterial sistémica de un individuo">
			use = <"Usar para registrar todas las representaciones de la presión arterial sistémica, sin importar que método o localización del cuerpo se use para el registro. El arquetipo se usa para capturar la medida de la presión arterial en todos los escenarios clínicos - por ejemplo: automedición con un tensiómetro de uso domiciliario; la evaluación en situación de emergencia, de la sistólica usando palpación y un esfingomanómetro; medidas tomadas durante la consulta clínica o durante la prueba de esfuerzo (ergometría); y la serie de medidas automáticas hechas en la Unidad de Cuidados Intensivos.
Existe un variado modelo de situaciones que soporta la interpretación de mediciones a través de la interpretación de la posición del paciente, ejercicio, factores confluentes y el ángulo de inclinación de la camilla en situaciones de investigación.
Los eventos se han limitado a promediarse sobre un intervalo de 24 horas, sin embargo plantillas pueden acotar la medida por defecto 'cualquier evento' para ajustarse a requerimientos específicos de medida de la presión arterial como el Registro de la Tensión Arterial durante momentos específicos de tiempo, o sobre un rango de intervalos (+/- funciones matemáticas)

 ">
			keywords = <"observaciones(sp)", "mediciones(sp)", "presión arterial(sp)", "signos vitales(sp)", "presión arterial media(sp)", "presión pulso(sp)", "sistólica(sp)", "diastólica(sp)", "RR(en)", "Presión Arterial No Invasiva(sp)", "PANI(sp)">
			misuse = <"No debe usarse para la presión intravenosa
No debe usarse para la medida de la presión arterial que NO deriva de la presión arterial de la circulación sistémica ej: la medida específica de la presión de la arteria Pulmonar (presión capilar)
Usen Observación.presión_intravascular y especializaciones relacionadas para estas dos situaciones en particular.
">
			copyright = <"© openEHR Foundation">
		>
	>
	lifecycle_state = <"AuthorDraft">
	other_contributors = <"Koray Atalag, University of Auckland, New Zealand", "Knut Bernstein, MEDIQ, Denmark", "Marja Buur, Medisch Centrum Alkmaar, Netherlands", "Rong Chen, Cambio Healthcare Systems, Sweden", "Beatriz de Faria Leão, Zilics, Brazil", "Paul Donaldson, Nursing Informatics Australia, Australia", "Jose Florez Arango, Universidad de Antioquia, Colombia", "Gerard Freriks, ERC, Netherlands", "Sebastian Garde, Ocean Informatics, Germany", "Anneke Goossen, Results 4 Care, Netherlands", "Sam Heard, Ocean Informatics, Australia", "Karsten Heusser, Hannover Medical School, Germany", "Omer Hotomaroglu, Turkey", "Evelyn Hovenga, EJSH Consulting, Australia", "Derek Hoy, United Kingdom", "Pieter Hummel, Medisch Centrum Alkmaar, Netherlands", "Eugene Igras, IRIS Systems, Inc., Canada", "Sundaresan Jagannathan, Scottish NHS, United Kingdom", "Andrew James, University of Toronto, Canada", "Heather Leslie, Ocean Informatics, Australia (Editor)", "Rikard Lovstrom, Swedish Medical Association, Sweden", "Rohan Martin, Ambulance Victoria, Australia", "Ian McNicoll, Ocean Informatics, United Kingdom", "Jeroen Meintjens, Medisch Centrum Alkmaar, Netherlands", "Udo Müller-Oest, CompuGROUP Software, Germany", "Melvin Reynolds, United Kingdom", "Tony Shannon, NHS, United Kingdom", "Hwei-Yee Tai, Tan Tock Seng Hospital, Singapore", "Stef Verlinden, Vivici, Netherlands", "Soon Ghee Yap, Singapore Health Services Pte Ltd, Singapore">
	other_details = <
		["MD5-CAM-1.0.1"] = <"D2C5F2928F1B4D9D717A6BA03CE968DF">
		["references"] = <"O'Brien E, Asmar R, Beilin L, et al. European Society of Hypertension recommendations for conventional, ambulatory and home blood pressure measurement. Journal of Hypertension [Internet]. 2003 [cited 2009 Jul 30] ; 21(5):821-848. Available from http://www.bhsoc.org/bp_monitors/ESH_BP_rec.pdf

Perloff D, Grim C, Flack J, Frohlich ED, Hill M, McDonald M, Morgenstern BZ. Human blood pressure determination by sphygmomanometry. Circulation [Internet]. 1993 [cited 2009 Jul 29] 88 (5): 2460.  Available from: http://circ.ahajournals.org/cgi/reprint/88/5/2460
">
	>

definition
	OBSERVATION[at0000] matches {	-- Blood Pressure
		data matches {
			HISTORY[at0001] matches {	-- history
				events cardinality matches {1..*; unordered} matches {
					EVENT[at0006] occurrences matches {0..*} matches {	-- any event
						data matches {
							ITEM_TREE[at0003] matches {	-- blood pressure
								items cardinality matches {0..*; unordered} matches {
									ELEMENT[at0004] occurrences matches {0..1} matches {	-- Systolic
										value matches {
											C_DV_QUANTITY <
												property = <[openehr::125]>
												list = <
													["1"] = <
														units = <"mm[Hg]">
														magnitude = <|0.0..<1000.0|>
														precision = <|0|>
													>
												>
											>
										}
									}
									ELEMENT[at0005] occurrences matches {0..1} matches {	-- Diastolic
										value matches {
											C_DV_QUANTITY <
												property = <[openehr::125]>
												list = <
													["1"] = <
														units = <"mm[Hg]">
														magnitude = <|0.0..<1000.0|>
														precision = <|0|>
													>
												>
											>
										}
									}
									ELEMENT[at1006] occurrences matches {0..1} matches {	-- Mean Arterial Pressure
										value matches {
											C_DV_QUANTITY <
												property = <[openehr::125]>
												list = <
													["1"] = <
														units = <"mm[Hg]">
														magnitude = <|0.0..<1000.0|>
														precision = <|0|>
													>
												>
											>
										}
									}
									ELEMENT[at1007] occurrences matches {0..1} matches {	-- Pulse Pressure
										value matches {
											C_DV_QUANTITY <
												property = <[openehr::125]>
												list = <
													["1"] = <
														units = <"mm[Hg]">
														magnitude = <|0.0..<1000.0|>
														precision = <|0|>
													>
												>
											>
										}
									}
									ELEMENT[at0033] occurrences matches {0..1} matches {	-- Comment
										value matches {
											DV_TEXT matches {*}
										}
									}
								}
							}
						}
						state matches {
							ITEM_TREE[at0007] matches {	-- state structure
								items cardinality matches {0..*; unordered} matches {
									ELEMENT[at0008] occurrences matches {0..1} matches {	-- Position
										value matches {
											DV_CODED_TEXT matches {
												defining_code matches {
													[local::
													at1000, 	-- Standing
													at1001, 	-- Sitting
													at1002, 	-- Reclining
													at1003, 	-- Lying
													at1014; 	-- Lying with tilt to left
													at1001]	-- assumed value
												}
											}
										}
									}
									ELEMENT[at1052] occurrences matches {0..1} matches {	-- Confounding factors
										value matches {
											DV_TEXT matches {*}
										}
									}
									allow_archetype CLUSTER[at1030] occurrences matches {0..1} matches {	-- Exertion  
										include
											archetype_id/value matches {/openEHR-EHR-CLUSTER\.level_of_exertion(-[a-zA-Z0-9_]+)*\.v1/}
									}
									ELEMENT[at1043] occurrences matches {0..1} matches {	-- Sleep status
										value matches {
											DV_CODED_TEXT matches {
												defining_code matches {
													[local::
													at1044, 	-- Alert & awake
													at1045; 	-- Sleeping
													at1044]	-- assumed value
												}
											}
										}
									}
									ELEMENT[at1005] occurrences matches {0..1} matches {	-- Tilt
										value matches {
											C_DV_QUANTITY <
												property = <[openehr::497]>
												list = <
													["1"] = <
														units = <"°">
														magnitude = <|-90.0..90.0|>
														precision = <|0|>
													>
												>
												assumed_value = <
													magnitude = <0.0>
													units = <"°">
													precision = <0>
												>
											>
										}
									}
								}
							}
						}
					}
					INTERVAL_EVENT[at1042] occurrences matches {0..1} matches {	-- 24 hour average 
						math_function matches {
							DV_CODED_TEXT matches {
								defining_code matches {[openehr::146]}
							}
						}
						width matches {
							DV_DURATION matches {
								value matches {|PT24H|}
							}
						}
						data matches {
							use_node ITEM_TREE /data[at0001]/events[at0006]/data[at0003]	-- /data[history]/events[any event]/data[blood pressure]
						}
						state matches {
							use_node ITEM_TREE /data[at0001]/events[at0006]/state[at0007]	-- /data[history]/events[any event]/state[state structure]
						}
					}
				}
			}
		}
		protocol matches {
			ITEM_TREE[at0011] matches {	-- list structure
				items cardinality matches {0..*; unordered} matches {
					ELEMENT[at0013] occurrences matches {0..1} matches {	-- Cuff size
						value matches {
							DV_CODED_TEXT matches {
								defining_code matches {
									[local::
									at0015, 	-- Adult Thigh
									at0016, 	-- Large Adult
									at0017, 	-- Adult
									at1008, 	-- Small Adult
									at1009, 	-- Paediatric/Child
									at1018, 	-- Infant
									at1019]	-- Neonatal
								}
							}
						}
					}
					CLUSTER[at1033] occurrences matches {0..1} matches {	-- Location
						items cardinality matches {1..*; unordered} matches {
							ELEMENT[at0014] occurrences matches {0..1} matches {	-- Location of measurement
								value matches {
									DV_CODED_TEXT matches {
										defining_code matches {
											[local::
											at0025, 	-- Right arm
											at0026, 	-- Left arm
											at0027, 	-- Right thigh
											at0028, 	-- Left thigh
											at1020, 	-- Right wrist
											at1021, 	-- Left wrist
											at1026, 	-- Right ankle
											at1031, 	-- Left ankle
											at1032, 	-- Finger
											at1051, 	-- Toe
											at1053]	-- Intra-arterial
										}
									}
								}
							}
							ELEMENT[at1034] occurrences matches {0..1} matches {	-- Specific location
								value matches {
									DV_TEXT matches {*}
								}
							}
						}
					}
					ELEMENT[at1035] occurrences matches {0..1} matches {	-- Method
						value matches {
							DV_CODED_TEXT matches {
								defining_code matches {
									[local::
									at1036, 	-- Auscultation
									at1037, 	-- Palpation
									at1039, 	-- Machine
									at1040]	-- Invasive
								}
							}
						}
					}
					ELEMENT[at1038] occurrences matches {0..1} matches {	-- Mean Arterial Pressure Formula
						value matches {
							DV_TEXT matches {*}
						}
					}
					ELEMENT[at1010] occurrences matches {0..1} matches {	-- Diastolic endpoint
						value matches {
							DV_CODED_TEXT matches {
								defining_code matches {
									[local::
									at1011, 	-- Phase IV
									at1012]	-- Phase V
								}
							}
						}
					}
					allow_archetype CLUSTER[at1025] occurrences matches {0..1} matches {	-- Device
						include
							archetype_id/value matches {/openEHR-EHR-CLUSTER\.device(-[a-zA-Z0-9_]+)*\.v1/}
					}
				}
			}
		}
	}


ontology
	terminologies_available = <"SNOMED-CT", ...>
	term_definitions = <
		["en"] = <
			items = <
				["at0000"] = <
					text = <"Blood Pressure">
					description = <"The local measurement of arterial blood pressure which is a surrogate for arterial. pressure in the systemic circulation.  Most commonly, use of the term 'blood pressure' refers to measurement of brachial artery pressure in the upper arm.">
				>
				["at0001"] = <
					text = <"history">
					description = <"history Structural node">
				>
				["at0003"] = <
					text = <"blood pressure">
					description = <"@ internal @">
				>
				["at0004"] = <
					text = <"Systolic">
					description = <"Peak systemic arterial blood pressure  - measured in systolic or contraction phase of the heart cycle.">
				>
				["at0005"] = <
					text = <"Diastolic">
					description = <"Minimum systemic arterial blood pressure - measured in the diastolic or relaxation phase of the heart cycle.">
				>
				["at0006"] = <
					text = <"any event">
					description = <"Default event">
				>
				["at0007"] = <
					text = <"state structure">
					description = <"@ internal @">
				>
				["at0008"] = <
					text = <"Position">
					description = <"The position of the subject at the time of measurement.">
				>
				["at0011"] = <
					text = <"list structure">
					description = <"list structure">
				>
				["at0013"] = <
					text = <"Cuff size">
					description = <"The size of the cuff used for blood pressure measurement.  ">
					comment = <"Perloff D, Grim C, Flack J, Frohlich ED, Hill M, McDonald M, Morgenstern BZ. Human blood pressure determination by sphygmomanometry. Circulation 1993;88;2460-2470. ">
				>
				["at0014"] = <
					text = <"Location of measurement">
					description = <"Common body sites where blood pressure is recorded.">
				>
				["at0015"] = <
					text = <"Adult Thigh">
					description = <"A cuff used for an adult thigh - bladder approx 20cm x 42cm.">
				>
				["at0016"] = <
					text = <"Large Adult">
					description = <"A cuff for adults with larger arms - bladder approx 16cm x 38cm.">
				>
				["at0017"] = <
					text = <"Adult">
					description = <"A cuff that is standard for an adult - bladder approx 13cm x 30cm.">
				>
				["at0025"] = <
					text = <"Right arm">
					description = <"The right arm of the person.">
				>
				["at0026"] = <
					text = <"Left arm">
					description = <"The left arm of the person.">
				>
				["at0027"] = <
					text = <"Right thigh">
					description = <"The right thigh of the person.">
				>
				["at0028"] = <
					text = <"Left thigh">
					description = <"The left thigh of the person.">
				>
				["at0033"] = <
					text = <"Comment">
					description = <"Comment on blood pressure measurement.">
				>
				["at1000"] = <
					text = <"Standing">
					description = <"Standing at the time of blood pressure measurement.">
				>
				["at1001"] = <
					text = <"Sitting">
					description = <"Sitting (for example on bed or chair) at the time of blood pressure measurement.">
				>
				["at1002"] = <
					text = <"Reclining">
					description = <"Reclining at the time of blood pressure measurement.">
				>
				["at1003"] = <
					text = <"Lying">
					description = <"Lying flat at the time of blood pressure measurement.">
				>
				["at1005"] = <
					text = <"Tilt">
					description = <"The craniocaudal tilt of the surface on which the person is lying at the time of measurement.">
				>
				["at1006"] = <
					text = <"Mean Arterial Pressure">
					description = <"The average arterial pressure that occurs over the entire course of the heart contraction and relaxation cycle.">
				>
				["at1007"] = <
					text = <"Pulse Pressure">
					description = <"The difference between the systolic and diastolic pressure.">
				>
				["at1008"] = <
					text = <"Small Adult">
					description = <"A cuff used for a small adult - bladder approx 10cm x 24cm.">
				>
				["at1009"] = <
					text = <"Paediatric/Child">
					description = <"A cuff that is appropriate for a child or adult with a thin arm - bladder approx 8cm x 21cm.">
				>
				["at1010"] = <
					text = <"Diastolic endpoint">
					description = <"Record which Korotkoff sound is used for determining diastolic pressure using auscultative method.">
				>
				["at1011"] = <
					text = <"Phase IV">
					description = <"The fourth Korotkoff sound is identified as an abrupt muffling of sounds.">
				>
				["at1012"] = <
					text = <"Phase V">
					description = <"The fifth Korotkoff sound is identified by absence of sounds as the cuff pressure drops below the diastolic blood pressure.">
				>
				["at1014"] = <
					text = <"Lying with tilt to left">
					description = <"Lying flat with some lateral tilt, usually angled towards the left side.   Commonly required in the last trimester of pregnancy to relieve aortocaval compression.">
				>
				["at1018"] = <
					text = <"Infant">
					description = <"A cuff used for infants - bladder approx 5cm x 15cm.">
				>
				["at1019"] = <
					text = <"Neonatal">
					description = <"A cuff used for a neonate, assuming cuff is the appropriate size for maturity and birthweight of the neonate.">
				>
				["at1020"] = <
					text = <"Right wrist">
					description = <"The right wrist of the subject.">
				>
				["at1021"] = <
					text = <"Left wrist">
					description = <"The left wrist of the subject.">
				>
				["at1025"] = <
					text = <"Device">
					description = <"Details about sphygmomanometer or other device used to measure the blood pressure.">
				>
				["at1026"] = <
					text = <"Right ankle">
					description = <"The right ankle of the subject.">
				>
				["at1030"] = <
					text = <"Exertion  ">
					description = <"Details about physical activity undertaken at the time of blood pressure.measurement.">
				>
				["at1031"] = <
					text = <"Left ankle">
					description = <"The left ankle of the subject.">
				>
				["at1032"] = <
					text = <"Finger">
					description = <"A finger of the subject.  Identification of the finger can be recorded in 'Specific Location' data element, if required.">
				>
				["at1033"] = <
					text = <"Location">
					description = <"Body location where blood pressure is measured.  Use 'Location of measurement' to select from common sites.  Use 'Specific location' to record more specific details or a site that is not in the common set or to refer to an external terminology.">
				>
				["at1034"] = <
					text = <"Specific location">
					description = <"Specific details about the body site where blood pressure is recorded.">
				>
				["at1035"] = <
					text = <"Method">
					description = <"Method of measurement of blood pressure.">
				>
				["at1036"] = <
					text = <"Auscultation">
					description = <"Method of measuring blood pressure externally, using a stethoscope and Korotkoff sounds.">
				>
				["at1037"] = <
					text = <"Palpation">
					description = <"Method of measuring blood pressure externally, using palpation (usually of the brachial or radial arteries).">
				>
				["at1038"] = <
					text = <"Mean Arterial Pressure Formula">
					description = <"Formula used to calculate the MAP (if recorded in data).">
				>
				["at1039"] = <
					text = <"Machine">
					description = <"Method of measuring blood pressure externally, using a blood pressure machine.">
				>
				["at1040"] = <
					text = <"Invasive">
					description = <"Method of measuring blood pressure internally ie involving penetration of the skin and measuring inside blood vessels.">
				>
				["at1042"] = <
					text = <"24 hour average ">
					description = <"Estimate of the average blood pressure over a 24 hour period.">
				>
				["at1043"] = <
					text = <"Sleep status">
					description = <"Sleep status - supports interpretation of 24 hour ambulatory blood pressure records. ">
				>
				["at1044"] = <
					text = <"Alert & awake">
					description = <"Subject is fully conscious.">
				>
				["at1045"] = <
					text = <"Sleeping">
					description = <"Subject is in the natural state of bodily rest.">
				>
				["at1051"] = <
					text = <"Toe">
					description = <"A toe of the subject.   Identification of the toe can be recorded in 'Specific Location' data element, if required.">
				>
				["at1052"] = <
					text = <"Confounding factors">
					description = <"Comment on and record other incidental factors that may be contributing to the blood pressure measurement.  For example, level of anxiety or 'white coat syndrome'; pain or fever; changes in atmospheric pressure etc.">
				>
				["at1053"] = <
					text = <"Intra-arterial">
					description = <"Invasive measurement via transducer access line within an artery. Location of the transducer can be recorded in 'Specific Location' data element, if required.">
				>
			>
		>
		["ja"] = <
			items = <
				["at0000"] = <
					text = <"血圧">
					description = <"全身の循環での動脈圧の代用として，局所で測定される血圧。一般的には「血圧」とは上腕で上腕動脈を測定したものをさすことが多い。">
				>
				["at0001"] = <
					text = <"*history(en)">
					description = <"*history Structural node(en)">
				>
				["at0003"] = <
					text = <"血圧">
					description = <"*@ internal @(en)">
				>
				["at0004"] = <
					text = <"収縮期">
					description = <"1つ以上の脈の間で最高値を示す全身の動脈圧 - 心機図の収縮期で測定される">
				>
				["at0005"] = <
					text = <"拡張期">
					description = <"1つ以上の脈の間で最低値を示す全身の動脈圧 - 心機図の拡張期で測定される">
				>
				["at0006"] = <
					text = <"血圧">
					description = <"*Default event(en)">
				>
				["at0007"] = <
					text = <"*state structure(en)">
					description = <"*@ internal @(en)">
				>
				["at0008"] = <
					text = <"体位">
					description = <"計測のときの対象者の体位">
				>
				["at0011"] = <
					text = <"*list structure(en)">
					description = <"*list structure(en)">
				>
				["at0013"] = <
					text = <"カフサイズ">
					description = <"血圧測定のために使われるカフの大きさ.">
					comment = <"Perloff D, Grim C, Flack J, Frohlich ED, Hill M, McDonald M, Morgenstern BZ. Human blood pressure determination by sphygmomanometry. Circulation 1993;88;2460-2470.">
				>
				["at0014"] = <
					text = <"計測部位">
					description = <"血圧が一般的に測定される身体の部位">
				>
				["at0015"] = <
					text = <"成人大腿">
					description = <"成人の大腿で血圧を測定するためのカフ。袋はおよそ 20cm x 42cm.">
				>
				["at0016"] = <
					text = <"大柄な成人">
					description = <"大柄な成人のためのカフ 袋はおよそ 16cm x 38cm.">
				>
				["at0017"] = <
					text = <"成人">
					description = <"一般的な成人のためのカフ - 袋はおよそ 13cm x 30cm.">
				>
				["at0025"] = <
					text = <"右腕">
					description = <"*The right arm of the person(en)">
				>
				["at0026"] = <
					text = <"左腕">
					description = <"*The left arm of the person(en)">
				>
				["at0027"] = <
					text = <"右足">
					description = <"*The right leg of the person(en)">
				>
				["at0028"] = <
					text = <"左脚">
					description = <"*The left leg of the person(en)">
				>
				["at0033"] = <
					text = <"コメント">
					description = <"血圧測定のコメント">
				>
				["at1000"] = <
					text = <"立位">
					description = <"*Standing at the time of blood pressure measurement(en)">
				>
				["at1001"] = <
					text = <"座位">
					description = <"*Sitting on bed or chair at the time of blood pressure measurement(en)">
				>
				["at1002"] = <
					text = <"斜位">
					description = <"*Person reclining at 45 degrees at the time of blood pressure measurement(en)">
				>
				["at1003"] = <
					text = <"臥位">
					description = <"臥位での測定血圧">
				>
				["at1005"] = <
					text = <"ティルト">
					description = <"*The craniocaudal tilt of the surface on which the person is lying at the time of measurement(en)">
				>
				["at1006"] = <
					text = <"平均同脈圧">
					description = <"縮拡張サイクルのすべての過程における動脈圧の平均値.">
				>
				["at1007"] = <
					text = <"脈圧">
					description = <"1回の収縮サイクルでの血圧の変動">
				>
				["at1008"] = <
					text = <"小柄な成人">
					description = <"小柄な成人のためのカフ - 袋はおよそ 10cm x 24cm.">
				>
				["at1009"] = <
					text = <"幼児/省に">
					description = <"小児あるいは痩せた成人のためのカフ - 袋はおよそ 8cm x 21cm.">
				>
				["at1010"] = <
					text = <"拡張期終末">
					description = <"拡張期圧を決めるためにどのコロトコフ音が使用されたかというを記録.">
				>
				["at1011"] = <
					text = <"4期">
					description = <"コロトコフの4音。急速に減弱する時期.">
				>
				["at1012"] = <
					text = <"5期">
					description = <"コロトコフの5音が聴取される時期。カフ圧が拡張期圧を下回り音が聴取されなくなる時期">
				>
				["at1014"] = <
					text = <"左側臥位">
					description = <"側臥位　通常は左側　通常は妊娠最終トリメスタで必要となる体位">
				>
				["at1018"] = <
					text = <"幼児">
					description = <"幼児のために使われるカフ - 袋はおよそ 5cm x 15cm.">
				>
				["at1019"] = <
					text = <"新生児">
					description = <"新生児用のカフ 想定されるカフは生下時体重と成熟度に応じて適切なものであること.">
				>
				["at1020"] = <
					text = <"右手首">
					description = <"対象の右手首">
				>
				["at1021"] = <
					text = <"左手首">
					description = <"対象の左手首">
				>
				["at1025"] = <
					text = <"測定機器">
					description = <"水銀血圧計あるいはそのほかの血圧を測定するために使われる機器.">
				>
				["at1026"] = <
					text = <"右足首">
					description = <"対象の右足首">
				>
				["at1030"] = <
					text = <"労作">
					description = <"*Details about physical activity undertaken at the time of blood pressure measurement(en)">
				>
				["at1031"] = <
					text = <"左足首">
					description = <"対象の左足首">
				>
				["at1032"] = <
					text = <"指">
					description = <"対象の指。指の識別は必要であれば｢特別な部位」エレメントで記録される">
				>
				["at1033"] = <
					text = <"部位">
					description = <"*Body location where blood pressure is measured.  Use 'Location of measurement' to select from common sites.  Use 'Specific location' to record more specific details or a site that is not in the common set or to refer to an external terminology. (en)">
				>
				["at1034"] = <
					text = <"特別な部位">
					description = <"血圧が測定される場所についての詳細な記録.">
				>
				["at1035"] = <
					text = <"方法">
					description = <"*Method of measurement of blood pressure.(en)">
				>
				["at1036"] = <
					text = <"聴診">
					description = <"聴診器を使いコロトコフ音で外部から血圧を測定する方法.">
				>
				["at1037"] = <
					text = <"触診">
					description = <"脈拍(通常は上腕動脈あるいは橈骨動脈）を触診することにより外部から血圧を測定する方法">
				>
				["at1038"] = <
					text = <"平均同脈圧の計算式">
					description = <"平均同脈圧を計算するために使われた士気（もしデータに記録されていれば）">
				>
				["at1039"] = <
					text = <"機械">
					description = <"血圧測定器を使って外部から血圧を測定する方法.">
				>
				["at1040"] = <
					text = <"侵襲的">
					description = <"径皮的に動脈を穿刺し，血管内部から血圧を測定する方法.">
				>
				["at1042"] = <
					text = <"24時間平均">
					description = <"24時間にわたる推定平均血圧">
				>
				["at1043"] = <
					text = <"睡眠状況">
					description = <"睡眠状況 24時間外来血圧記録の解釈を助けるため">
				>
				["at1044"] = <
					text = <"覚醒">
					description = <"対象は常に意識がある">
				>
				["at1045"] = <
					text = <"睡眠中">
					description = <"対象は自然な休養状態にある">
				>
				["at1051"] = <
					text = <"足先">
					description = <"対象の足尖部。足尖部の識別は必要であれば「特別な部位」エレメントに記録される">
				>
				["at1052"] = <
					text = <"交絡因子">
					description = <"*Comment on and record other incidental factors that may be contributing to the blood pressure measurement.  For example, level of anxiety or 'white coat syndrome'; pain or fever; changes in atmospheric pressure etc.(en)">
				>
				["at1053"] = <
					text = <"動脈内">
					description = <"動脈内のトランスデューサーに接続されたラインから侵襲的に測定する方法。動脈の部位は必要であれば「特別な部位」エレメントに記録される">
				>
			>
		>
		["de"] = <
			items = <
				["at0000"] = <
					text = <"Blutdruck">
					description = <"Die lokale Messung des arteriellen Blutdrucks als Surrogat für den arteriellen Druck in der systemischen Zirkulation. Häufig wird der Ausdruck 'Blutdruck' zur Bezeichung der Messung des brachialen Ateriendrucks im Oberarm verwendet.">
				>
				["at0001"] = <
					text = <"Historie">
					description = <"Historie">
				>
				["at0003"] = <
					text = <"Blutdruck">
					description = <"*@ internal @(en)">
				>
				["at0004"] = <
					text = <"Systolisch">
					description = <"Der höchste arterielle Blutdruck eines Zyklus - gemessen in der systolischen oder Kontraktionsphase des Herzens.">
				>
				["at0005"] = <
					text = <"Diastolisch">
					description = <"Der minimale systemische arterielle Blutdruck eines Zyklus - gemessen in der diastolischen oder Entspannungsphase des Herzens.">
				>
				["at0006"] = <
					text = <"any event">
					description = <"Default event">
				>
				["at0007"] = <
					text = <"*state structure(en)">
					description = <"*@ internal @(en)">
				>
				["at0008"] = <
					text = <"Position">
					description = <"Die Position der untersuchten Person während der Messung.">
				>
				["at0011"] = <
					text = <"Listenstruktur">
					description = <"Listenstruktur">
				>
				["at0013"] = <
					text = <"Manschettengröße">
					description = <"Die Größe der Manschette, die zur Blutdruckmessung benutzt wurde.">
					comment = <"Perloff D, Grim C, Flack J, Frohlich ED, Hill M, McDonald M, Morgenstern BZ. Human blood pressure determination by sphygmomanometry. Circulation 1993;88;2460-2470.">
				>
				["at0014"] = <
					text = <"Körperstelle der Messung">
					description = <"Gewöhnliche Körperstellen, an denen der Blutdruck gemessen wird.">
				>
				["at0015"] = <
					text = <"Oberschenkel eines Erwachsenen">
					description = <"Eine Manschette für den Oberschenkel eines Erwachsenen - ca. 20cm x 42cm.">
				>
				["at0016"] = <
					text = <"Großer Erwachsener">
					description = <"Eine Manschette für Erwachsene mit größeren Armen - ca. 16cm x 38cm.">
				>
				["at0017"] = <
					text = <"Erwachsener">
					description = <"Eine Standard-Manschette für einen Erwachsenen - ca. 13cm x 30cm.">
				>
				["at0025"] = <
					text = <"Rechter Arm">
					description = <"Der rechte Arm der Person.">
				>
				["at0026"] = <
					text = <"Linker Arm">
					description = <"Der linke Arm der Person.">
				>
				["at0027"] = <
					text = <"Rechter Oberschenkel">
					description = <"Der rechte Oberschenkel der Person.">
				>
				["at0028"] = <
					text = <"Linker Oberschenkel">
					description = <"Der linke Oberschenkel der Person.">
				>
				["at0033"] = <
					text = <"Kommentar">
					description = <"Kommentar zur Blutdruckmessung.">
				>
				["at1000"] = <
					text = <"Stehend">
					description = <"Stehend zum Zeitpunkt der Blutdruckmessung.">
				>
				["at1001"] = <
					text = <"Sitzend">
					description = <"Sitzend zum Zeitpunkt der Blutdruckmessung (z.B. auf einem Bett oder Stuhl).">
				>
				["at1002"] = <
					text = <"Zurückgelehnt">
					description = <"Patient zurückgelehnt zum Zeitpunkt der Blutdruckmessung.">
				>
				["at1003"] = <
					text = <"Liegend">
					description = <"Flach liegend zum Zeitpunkt der Blutdruckmessung.">
				>
				["at1005"] = <
					text = <"Neigung">
					description = <"Die cranio-kaudale Neigung der Oberfläche auf der die Person zum Zeitpunkt der Messung liegt.">
				>
				["at1006"] = <
					text = <"Mittlerer arterieller Druck">
					description = <"Der mittlerer arterielle Druck über den gesamten Verlauf der Konktraktions- und Entspannungsphase des Herzens.">
				>
				["at1007"] = <
					text = <"Pulsdruck">
					description = <"Der Abstand zwischen dem systolischen und dem diastolischen Blutdruckwert.">
				>
				["at1008"] = <
					text = <"Kleiner Erwachsener">
					description = <"Eine Manschette für einen kleinen Erwachsenen - ca. 10cm x 24cm.">
				>
				["at1009"] = <
					text = <"Pädiatrisch/Kind">
					description = <"Eine Manschette für ein Kind oder auch einen Erwachsenen mit einem schmalen Arm - 8cm x 21cm.">
				>
				["at1010"] = <
					text = <"Diastolischer Endpunkt">
					description = <"Dient der Dokumentation des Korotkoff-Geräusches, das verwendet wird, um bei auskultarischer Messung den diastolischen Blutdruck zu bestimmen.">
				>
				["at1011"] = <
					text = <"Phase IV">
					description = <"Das 4. Korotkoff-Geräusch - Die Geräusche klingen plätzlich gedämpft.">
				>
				["at1012"] = <
					text = <"Phase V">
					description = <"Das 5. Korotkoff-Geräusch - die Geräusche verschwinden völlig während der Manschettendruck unter den diastolischen Blutdruck fällt.">
				>
				["at1014"] = <
					text = <"Nach links geneigt liegend">
					description = <"Flach liegend mit seitlicher Neigung, normalerweise zur linken Seite. Häufig verwendet im letzten Drittel eine Schwangerschaft, um aorto-cavale Kompression zu vermeiden.">
				>
				["at1018"] = <
					text = <"Kleinkind">
					description = <"Eine Manschette für Kleinkinder und Säuglinge - ca. 5cm x 15cm.">
				>
				["at1019"] = <
					text = <"Neonatal">
					description = <"Eine Manschette für Neugeborene mit passender Größe für die Reife und das Geburtsgewicht des Neugeborenen.">
				>
				["at1020"] = <
					text = <"Rechtes Handgelenk">
					description = <"Das rechte Handgelenk der Person.">
				>
				["at1021"] = <
					text = <"Linkes Handgelenk">
					description = <"Das linke Handgelenk der Person.">
				>
				["at1025"] = <
					text = <"Gerät">
					description = <"Details über das Sphygmomanometer oder ein anderes Gerät, dass zur Blutdruckmessung verwendet wird.">
				>
				["at1026"] = <
					text = <"Rechtes Fußgelenk">
					description = <"Das rechte Fußgelenk der Person.">
				>
				["at1030"] = <
					text = <"Anstrengung">
					description = <"Details über physische Aktivitäten zur Zeit der Blutdruckmessung.">
				>
				["at1031"] = <
					text = <"Linkes Fußgelenk">
					description = <"Das linke Fußgelenk der Person">
				>
				["at1032"] = <
					text = <"Finger">
					description = <"Ein Finger der Person. Der Finger kann, falls benötigt, als 'Spezifische Stelle' genauer identifiziert werden.">
				>
				["at1033"] = <
					text = <"Körperstelle">
					description = <"Körperstelle der Blutdruckmessung. 'Körperstelle der Messung' kann für die gewöhnlichen Stellen verwendet werden. 'Spezifische Stelle' wird für die Aufzeichnung spezifischer Details einer Körperstelle, die nicht in den gewöhnlichen Stellen enthalten ist, verwendet, Sie kann auch verwendet werden, um auf eine externe Teminologie zu verweisen.">
				>
				["at1034"] = <
					text = <"Spezifische Stelle">
					description = <"Spezifische Details über die Körperstelle, an der der Blutdruck gemessen wird.">
				>
				["at1035"] = <
					text = <"Methode">
					description = <"Methode der Messung des Blutdrucks.">
				>
				["at1036"] = <
					text = <"Auskultation">
					description = <"Auskulatorische Messung unter Benutzung eines Stethoskops und der Korotkoff-Geräusche.">
				>
				["at1037"] = <
					text = <"Palpation">
					description = <"Palpatorische Messung, normalerweise an den brachialen oder radialen Arterien.">
				>
				["at1038"] = <
					text = <"Formel für mittleren arterieller Druck">
					description = <"Die Formel die ggf. verwendet wurde, um den mittleren arteriellen Druck zu berechnen.">
				>
				["at1039"] = <
					text = <"Machine">
					description = <"Messung durch eine Blutdruckmaschine.">
				>
				["at1040"] = <
					text = <"Invasiv">
					description = <"Invasive Messung des Blutdrucks innerhalb eines Gefäßes.">
				>
				["at1042"] = <
					text = <"24 Stunden Durchschnitt">
					description = <"Schätzung des durchschnittlichen Blutdrucks über eine 24-stündigen Zeitraum.">
				>
				["at1043"] = <
					text = <"Schlafzustand">
					description = <"Schlafzustand  - unterstützt die Auswertung von 24-stündigen ambulanten Aufzeichnungen des Blutdrucks.">
				>
				["at1044"] = <
					text = <"Aufmerksam und wach">
					description = <"Die untersuchte Person ist bei vollem Bewusstsein.">
				>
				["at1045"] = <
					text = <"Schlafend">
					description = <"Die untersuchte Person schläft.">
				>
				["at1051"] = <
					text = <"Zeh">
					description = <"Ein Zeh der Person. Der Zeh kann, falls benötigt, als 'Spezifische Stelle' genauer identifiziert werden.">
				>
				["at1052"] = <
					text = <"Einflussfaktoren">
					description = <"Kommentar und Aufzeichung anderer Faktoren die ggf. zu dem Ergebnis der Blutdruckmessung beitragen können. Die kann z.B. bei belastenden Situationen der Fall sein (z.B. sog. Weißkittelhypertonie, Schmerzen, Fieber, Änderungen im atmosphärischen Druck).">
				>
				["at1053"] = <
					text = <"Intra-arteriell">
					description = <"Invasive Messung über einen arteriellen Drucksensor. Die genaue Stelle des Drucksensors kann, falls benötigt, als 'Spezifische Stelle' genauer identifiziert werden.">
				>
			>
		>
		["zh-cn"] = <
			items = <
				["at0000"] = <
					text = <"*Blood Pressure(en)">
					description = <"*The local measurement of arterial blood pressure which is a surrogate for arterial pressure in the systemic circulation.  Most commonly, use of the term 'blood pressure' refers to measurement of brachial artery pressure in the upper arm.(en)">
				>
				["at0001"] = <
					text = <"*history(en)">
					description = <"*history Structural node(en)">
				>
				["at0003"] = <
					text = <"血压">
					description = <"*@ internal @(en)">
				>
				["at0004"] = <
					text = <"收缩压">
					description = <"一个血液循环周期中，系统性动脉血压高峰值。 收缩期血压">
				>
				["at0005"] = <
					text = <"舒张压">
					description = <"一个血液循环周期中，系统性动脉血压最低值。 舒张期血压">
				>
				["at0006"] = <
					text = <"*any event(en)">
					description = <"*Default event(en)">
				>
				["at0007"] = <
					text = <"*state structure(en)">
					description = <"*@ internal @(en)">
				>
				["at0008"] = <
					text = <"*Position(en)">
					description = <"*The position of the subject at the time of measurement(en)">
				>
				["at0011"] = <
					text = <"*list structure(en)">
					description = <"*list structure(en)">
				>
				["at0013"] = <
					text = <"*Cuff size(en)">
					description = <"*The size of the cuff used for blood pressure measurement(en)">
					comment = <"*Perloff D, Grim C, Flack J, Frohlich ED, Hill M, McDonald M, Morgenstern BZ. Human blood pressure determination by sphygmomanometry. Circulation 1993;88;2460-2470. (en)">
				>
				["at0014"] = <
					text = <"*Location of measurement(en)">
					description = <"*Common body locations where blood pressure is recorded(en)">
				>
				["at0015"] = <
					text = <"*Adult Thigh(en)">
					description = <"*A cuff used for an adult thigh - bladder approx 20cm x 42cm(en)">
				>
				["at0016"] = <
					text = <"*Large Adult(en)">
					description = <"*A cuff for adults with larger arms - bladder approx 16cm x 38cm(en)">
				>
				["at0017"] = <
					text = <"*Adult(en)">
					description = <"*A cuff that is standard for an adult - bladder approx 13cm x 30cm(en)">
				>
				["at0025"] = <
					text = <"右臂">
					description = <"被测试者右臂">
				>
				["at0026"] = <
					text = <"左臂">
					description = <"被测试者左臂">
				>
				["at0027"] = <
					text = <"*Right leg(en)">
					description = <"*The right leg of the person(en)">
				>
				["at0028"] = <
					text = <"左腿">
					description = <"被测试者左下肢">
				>
				["at0033"] = <
					text = <"注释">
					description = <"有关血压值的注释">
				>
				["at1000"] = <
					text = <"立位">
					description = <"测量血压时身体处于站立体位">
				>
				["at1001"] = <
					text = <"坐位">
					description = <"测量血压时身体处于坐位">
				>
				["at1002"] = <
					text = <"侧卧位">
					description = <"测量血压时身体处于45度角侧卧位">
				>
				["at1003"] = <
					text = <"*Lying(en)">
					description = <"*Lying flat at the time of blood pressure measurement.(en)">
				>
				["at1005"] = <
					text = <"*Tilt(en)">
					description = <"*The craniocaudal tilt of the surface on which the person is lying at the time of measurement(en)">
				>
				["at1006"] = <
					text = <"*Mean Arterial Pressure(en)">
					description = <"*The average arterial pressure that occurs over the entire course of the heart contraction and relaxation cycle.   (en)">
				>
				["at1007"] = <
					text = <"脉压">
					description = <"*The variation in pressure over one contraction cycle(en)">
				>
				["at1008"] = <
					text = <"*Small Adult(en)">
					description = <"*A cuff used for a small adult - bladder approx 10cm x 24cm(en)">
				>
				["at1009"] = <
					text = <"*Paediatric/Child(en)">
					description = <"*A cuff that is appropriate for a child or adult with a thin arm - bladder approx 8cm x 21cm.(en)">
				>
				["at1010"] = <
					text = <"*Diastolic endpoint(en)">
					description = <"*Record which Korotkoff sound is used for determining diastolic pressure using auscultative method(en)">
				>
				["at1011"] = <
					text = <"*Phase IV(en)">
					description = <"*The fourth Korotkoff sound is identified as an abrupt muffling of sounds(en)">
				>
				["at1012"] = <
					text = <"*Phase V(en)">
					description = <"*The fifth Korotkoff sound is identified by absence of sounds as the cuff pressure drops below the diastolic blood pressure(en)">
				>
				["at1014"] = <
					text = <"*Lying with tilt to left(en)">
					description = <"*Lying flat with some lateral tilt, usually angled towards the left side.   Commonly required in the last trimester of pregnancy to relieve aortocaval compression.(en)">
				>
				["at1018"] = <
					text = <"*Infant(en)">
					description = <"*A cuff used for infants - bladder approx 5cm x 15cm(en)">
				>
				["at1019"] = <
					text = <"*Neonatal(en)">
					description = <"*A cuff used for a neonate, assuming cuff is the appropriate size for maturity and birthweight of the neonate(en)">
				>
				["at1020"] = <
					text = <"*Right wrist(en)">
					description = <"*The right wrist of the subject(en)">
				>
				["at1021"] = <
					text = <"*Left wrist(en)">
					description = <"*The left wrist of the subject(en)">
				>
				["at1025"] = <
					text = <"*Device(en)">
					description = <"*Details about sphygmomanometer or other device used to measure the blood pressure(en)">
				>
				["at1026"] = <
					text = <"*Right ankle(en)">
					description = <"*The right ankle of the subject(en)">
				>
				["at1030"] = <
					text = <"*Exertion  (en)">
					description = <"*Details about physical activity undertaken at the time of blood pressure measurement(en)">
				>
				["at1031"] = <
					text = <"*Left ankle(en)">
					description = <"*The left ankle of the subject(en)">
				>
				["at1032"] = <
					text = <"*Finger(en)">
					description = <"*A finger of the subject.  Identification of the finger can be recorded in 'Specific Location' data element, if required.(en)">
				>
				["at1033"] = <
					text = <"*New cluster(en)">
					description = <"**(en)">
				>
				["at1034"] = <
					text = <"*Specific location(en)">
					description = <"*Detailed description about the site of the measurement of the blood pressure(en)">
				>
				["at1035"] = <
					text = <"*New element(en)">
					description = <"**(en)">
				>
				["at1036"] = <
					text = <"*Auscultation(en)">
					description = <"*Method of measuring blood pressure externally, using a stethoscope and Korotkoff sounds(en)">
				>
				["at1037"] = <
					text = <"*Palpation(en)">
					description = <"*Method of measuring blood pressure externally, using palpation (usually of the brachial or radial arteries)(en)">
				>
				["at1038"] = <
					text = <"*Mean Arterial Pressure Formula(en)">
					description = <"*Formula used to calculate the MAP (if recorded in data)(en)">
				>
				["at1039"] = <
					text = <"*Machine(en)">
					description = <"*Method of measuring blood pressure externally, using a blood pressure machine(en)">
				>
				["at1040"] = <
					text = <"*Invasive(en)">
					description = <"*Method of measuring blood pressure internally ie involving penetration of the skin and measuring inside blood vessels(en)">
				>
				["at1042"] = <
					text = <"*24 hour average (en)">
					description = <"*Estimate of the average blood pressure over a 24 hour period(en)">
				>
				["at1043"] = <
					text = <"*Sleep status(en)">
					description = <"*Sleep status - supports interpretation of 24 hour ambulatory blood pressure records. (en)">
				>
				["at1044"] = <
					text = <"*Alert & awake(en)">
					description = <"*Subject is fully conscious(en)">
				>
				["at1045"] = <
					text = <"*Sleeping(en)">
					description = <"*Subject is in the natural state of bodily rest(en)">
				>
				["at1051"] = <
					text = <"*Toe(en)">
					description = <"*A toe of the subject.   Identification of the toe can be recorded in 'Specific Location' data element, if required.(en)">
				>
				["at1052"] = <
					text = <"*Confounding factors(en)">
					description = <"*Comment on and record other incidental factors that may be contributing to the blood pressure measurement.  For example, level of anxiety or 'white coat syndrome'; pain or fever; changes in atmospheric pressure etc.(en)">
				>
				["at1053"] = <
					text = <"*Intra-arterial(en)">
					description = <"*Invasive measurement via transducer access line within an artery. Location of the transducer can be recorded in 'Specific Location' data element, if required.(en)">
				>
			>
		>
		["nl"] = <
			items = <
				["at0000"] = <
					text = <"Bloeddruk">
					description = <"De lokale meting van de arteriële bloeddruk, welke surrogaat is voor de arteriële druk in de systemische circulatie. Meest gebruikelijk is dat de term 'bloeddruk'  refereert aan de meting van de bloeddruk van de arterie brachialis in de bovenarm.">
				>
				["at0001"] = <
					text = <"Geschiedenis">
					description = <"Gestructureerde geschiedenismap">
				>
				["at0003"] = <
					text = <"*blood pressure(en)">
					description = <"*@ internal @(en)">
				>
				["at0004"] = <
					text = <"Systole">
					description = <"De maximale (piek) systemische arteriele bloeddruk - gemeten in de systolische of samentrekkingsfase van de hartslag">
				>
				["at0005"] = <
					text = <"Diastole">
					description = <"Laagste systemische arteriele bloeddruk -  gemeten in de diastolische of ontspanningsfase van de hartslag">
				>
				["at0006"] = <
					text = <"any event">
					description = <"Default gebeurtenis">
				>
				["at0007"] = <
					text = <"*state structure(en)">
					description = <"*@ internal @(en)">
				>
				["at0008"] = <
					text = <"Houding">
					description = <"De houding van het individu op het moment van de meting">
				>
				["at0011"] = <
					text = <"lijst structuur">
					description = <"lijst structuur">
				>
				["at0013"] = <
					text = <"Manchet grootte">
					description = <"De grootte van de manchet gebruikt bij de meting">
					comment = <"Perloff D, Grim C, Flack J, Frohlich ED, Hill M, McDonald M, Morgenstern BZ. Human blood pressure determination by sphygmomanometry. Circulation 1993;88;2460-2470. ">
				>
				["at0014"] = <
					text = <"Plaats van meting">
					description = <"Gewoonlijke lichaamslocaties waar bloeddruk gemeten wordt.">
				>
				["at0015"] = <
					text = <"Volwassen dijbeen">
					description = <"Een manchet voor een volwassen dijbeen - manchet grootte ca. 20cm x 42cm.">
				>
				["at0016"] = <
					text = <"Grote volwassene">
					description = <"Een manchet voor volwassenen met langere armen, manchet grootte ca. 16cm x 38cm.">
				>
				["at0017"] = <
					text = <"Volwassene">
					description = <"De standaard manchet voor een volwassene - manchet grootte ca. 13cm x 30cm">
				>
				["at0025"] = <
					text = <"Rechterarm">
					description = <"De rechterarm van de persoon.">
				>
				["at0026"] = <
					text = <"Linkerarm">
					description = <"De linkerarm van de persoon.">
				>
				["at0027"] = <
					text = <"Rechterdijbeen">
					description = <"Het rechterdijbeen van de persoon.">
				>
				["at0028"] = <
					text = <"Linkerdijbeen">
					description = <"De linkerdijbeen van de persoon.">
				>
				["at0033"] = <
					text = <"Opmerking">
					description = <"Opmerking over de gemeten bloeddruk">
				>
				["at1000"] = <
					text = <"Staand">
					description = <"Bloeddrukmeting bij staand individu">
				>
				["at1001"] = <
					text = <"Zittend">
					description = <"Bloeddrukmeting bij zittend (b.v. op bed of in stoel) individu">
				>
				["at1002"] = <
					text = <"Halfzittend">
					description = <"Halfzittend op het moment van de bloeddrukmeting">
				>
				["at1003"] = <
					text = <"Liggend">
					description = <"Platliggend op het moment van de bloeddrukmeting">
				>
				["at1005"] = <
					text = <"Schuinte">
					description = <"De craniocaudale schuinte van het oppervlak waarop het individu ligt op het moment van de meting">
				>
				["at1006"] = <
					text = <"Gemiddelde arteriële druk">
					description = <"De gemiddelde bloeddruk gedurende 1 cyclus van samentrekken en ontspannen van het hart.">
				>
				["at1007"] = <
					text = <"Polsdruk">
					description = <"Het verschil tussen de systolische en diastolische bloeddruk">
				>
				["at1008"] = <
					text = <"Kleine volwassene">
					description = <"Een manchet voor een kleine volwassene - manchet maat ca. 10cm x 24cm.">
				>
				["at1009"] = <
					text = <"Pediatrie/kinder">
					description = <"Een manchet voor een kind of volwassene met een dunne arm - manchet grootte ca. 8cm x 21cm.">
				>
				["at1010"] = <
					text = <"Diastolisch eindpunt">
					description = <"Om te registreren welk Korotkoff geluid gebruikt is om de diastolische druk te meten door de auscultatieve methode.">
				>
				["at1011"] = <
					text = <"Fase IV">
					description = <"Het vierde Korotkoff geluid wordt gedefinieerd als een abrupte vermindering van geluid">
				>
				["at1012"] = <
					text = <"Fase 5">
					description = <"Het vijfde Korotkoff geluid is geïdentificeerd door afwezigheid van geluiden als de manchetdruk onder diastolische bloeddruk komt.">
				>
				["at1014"] = <
					text = <"Liggend met kanteling naar linkerzijde">
					description = <"Platliggend met enige laterale kanteling, meestal gekanteld naar de linkerzijde. Gebruikelijk benodigd in het laatste trimester van de zwangerschap om aortacavale compressie te verlichten.">
				>
				["at1018"] = <
					text = <"Zuigeling">
					description = <"Een manchet voor zuigelingen - manchet maat ca. 5cm x 15cm.">
				>
				["at1019"] = <
					text = <"Neonaat">
					description = <"Een manchet voor een neonaat, er van uitgaande dat de manchet de juiste maat is voor volgroeidheid en geboortegewicht van de neonaat">
				>
				["at1020"] = <
					text = <"Rechterpols">
					description = <"De rechterpols van de persoon">
				>
				["at1021"] = <
					text = <"Linkerpols">
					description = <"De linkerpols van de persoon.">
				>
				["at1025"] = <
					text = <"Apparaat">
					description = <"Details over sphygmomanometerof ander apparaat om de bloeddruk te meten.">
				>
				["at1026"] = <
					text = <"Rechterenkel">
					description = <"De rechterenkel van de persoon">
				>
				["at1030"] = <
					text = <"Inspanning">
					description = <"Details over de lichamelijke inspanning die ondernomen wordt op het moment van de bloeddrukmeting">
				>
				["at1031"] = <
					text = <"Linkerenkel">
					description = <"De linkerenkel van de persoon">
				>
				["at1032"] = <
					text = <"Vinger">
					description = <"Een vinger van de persoon. Identificatie van de vinger kan zo nodig worden opgeslagen  in 'specifieke locatie' data element.">
				>
				["at1033"] = <
					text = <"Locatie">
					description = <"Lichaamslocatie waar de bloeddrukmeting is gemeten. Gebruik 'locatie van meting' om gebruikelijke plaatsen te selecteren. Gebruik 'specifieke locatie' om meer specifieke details of locatie te registreren, die niet in de gebruikelijke set staan of om aan een externe terminologie te refereren.">
				>
				["at1034"] = <
					text = <"Specifieke locatie">
					description = <"Specifieke details over de lichaamsplaats waar de bloeddruk is gemeten.">
				>
				["at1035"] = <
					text = <"Methodiek">
					description = <"De methode van de meting van de bloeddruk">
				>
				["at1036"] = <
					text = <"Auscultatie">
					description = <"Uitwendige meting van de bloeddruk, met gebruikmaking van een stethoscoop en Korotkoff geluiden.">
				>
				["at1037"] = <
					text = <"Palpatie">
					description = <"Uitwendige meting van de bloeddruk, met gebruikmaking van palpatie (meestal de arterie brachialis of radialis)">
				>
				["at1038"] = <
					text = <"Gemiddelde arteriële druk formule">
					description = <"Formule om de MAP (mean arterial pressure=gemiddelde arteriële druk) te berekenen (als deze data opgeslagen wordt).">
				>
				["at1039"] = <
					text = <"Machinaal">
					description = <"Uitwendige meting van de bloeddruk, met gebruikmaking van een mechanische bloeddrukmeter">
				>
				["at1040"] = <
					text = <"Invasief">
					description = <"Inwendige meting van de bloeddruk, inclusief penetratie van de huid en meting in het bloedvat.">
				>
				["at1042"] = <
					text = <"24 uur gemiddelde">
					description = <"Inschatting van de gemiddelde bloeddruk over een periode van 24 uur">
				>
				["at1043"] = <
					text = <"Slaap/waak toestand">
					description = <"Slaap/waak toestand, ondersteunt de interpretatie van de 24-uurs bloeddrukmeting.">
				>
				["at1044"] = <
					text = <"Alert en wakker">
					description = <"Individu is volledig bij bewustzijn">
				>
				["at1045"] = <
					text = <"Slapend">
					description = <"Individu is in de natuurlijke slaap.">
				>
				["at1051"] = <
					text = <"Teen">
					description = <"Een teen van de persoon. Identificatie van de vinger kan zo nodig worden opgeslagen  in 'specifieke locatie' data element.">
				>
				["at1052"] = <
					text = <"Beïnvloedende factoren">
					description = <"Opmerking over en vastleggen van andere incidentele factoren die de bloeddrukmeting zouden kunnen beïnvloeden. Bijvoorbeeld, mate van angst, of 'witte jas syndroom'; pijn of koorts; veranderingen in atmosferische druk etc.">
				>
				["at1053"] = <
					text = <"Intra-arterieel">
					description = <"Invasieve meting via lijn met transducer in een arterie. Locatie van de transducer kan, zo nodig, opgeslagen worden in 'specifieke locatie' data element.">
				>
			>
		>
		["ru"] = <
			items = <
				["at0000"] = <
					text = <"АД">
					description = <"Локальное измерение артериального давления, которое является суррогатом артериального давления в системном кровотоке. Как правило, термин относится к давления плечевой артерии на предплечье.
">
				>
				["at0001"] = <
					text = <"*history(en)">
					description = <"*history Structural node(en)">
				>
				["at0003"] = <
					text = <"*blood pressure(en)">
					description = <"*@ internal @(en)">
				>
				["at0004"] = <
					text = <"Систолическое">
					description = <"Пик системного артериального давления - измеряется в систолиу или в фазу сокращения сердца">
				>
				["at0005"] = <
					text = <"Диастолическое">
					description = <"Минимальное системное артериальное давление - измеряется в диастолу или в фазу релаксации сердца.">
				>
				["at0006"] = <
					text = <"Любое событие">
					description = <"*Default event(en)">
				>
				["at0007"] = <
					text = <"*state structure(en)">
					description = <"*@ internal @(en)">
				>
				["at0008"] = <
					text = <"Поза">
					description = <"Поза пациента во время измерения давления.">
				>
				["at0011"] = <
					text = <"*list structure(en)">
					description = <"*list structure(en)">
				>
				["at0013"] = <
					text = <"Размер манжеты(ru)">
					description = <"Размер манжеты для измерения кровяного давления.">
				>
				["at0014"] = <
					text = <"Место измерения">
					description = <"Обобщенное место тела, в которм производится измерение артериального давления.">
				>
				["at0015"] = <
					text = <"Взрослая для бедра">
					description = <"Манжеты для бедра  взрослого- пузырь приблизительно 20см х 42см.">
				>
				["at0016"] = <
					text = <"Взрослая большая">
					description = <"Манжета для руки взрослого, увеличенного объёма -  пузырь приблизительно 16cm x 38cm.">
				>
				["at0017"] = <
					text = <"Взрослая">
					description = <"Манжета стандартная для взрослого - пузырь приблизительно 13 х 30cm.">
				>
				["at0025"] = <
					text = <"Правая рука">
					description = <"Правая рука пациента.">
				>
				["at0026"] = <
					text = <"Левая рука">
					description = <"Левая рука пациента.">
				>
				["at0027"] = <
					text = <"Правое бедро">
					description = <"Правое бедро пациента.">
				>
				["at0028"] = <
					text = <"Левое бедро">
					description = <"Левое бедро пациента.">
				>
				["at0033"] = <
					text = <"Комментарии">
					description = <"Комментарии к измерению кровяного давления.">
				>
				["at1000"] = <
					text = <"Стоя">
					description = <"Пациент стоит во время измерения АД.">
				>
				["at1001"] = <
					text = <"Сидя">
					description = <"Пациент сидит во время измерения АД (на стуле, кровати или кресле).">
				>
				["at1002"] = <
					text = <"Реклинация">
					description = <"Пациент лежит в вынужденной неизменной позе (на реклинации)во время измерения АД.">
				>
				["at1003"] = <
					text = <"Лёжа">
					description = <"Пациент лежит во время измерения АД.">
				>
				["at1005"] = <
					text = <"Наклонная поверхность">
					description = <"краниокаудальный наклон поверхности, на которой лежит пациент во время измерения АД.">
				>
				["at1006"] = <
					text = <"Среднего артериального давления крови">
					description = <"Среднее артериальное давление на всём протяжении цикла сокращения и релаксации сердца.">
				>
				["at1007"] = <
					text = <"Пульсовое давление">
					description = <"Разница между систолическим и диастолическим давлением.">
				>
				["at1008"] = <
					text = <"Взрослая малая">
					description = <"Манжета взрослая малая - пузырь приблизительно 10 x 24cm.">
				>
				["at1009"] = <
					text = <"Педиатрическая(детская)">
					description = <"Манжета для детей или взрослых с тонкой рукой - пузырь примерно 8см x 21cm.">
				>
				["at1010"] = <
					text = <"Диастолическая конечная точка">
					description = <"Запись звука Короткова который используют для определения диастолического давления с помощью метода аускультации.">
				>
				["at1011"] = <
					text = <"Фаза 4">
					description = <"Четвёртый звук Короткова, определяющийся как резкое приглушение звуков.">
				>
				["at1012"] = <
					text = <"Фаза 5">
					description = <"Пятый звук Короткова определяется отсутствием звуков, так как давление в манжете падает ниже диастолического артериального давления.">
				>
				["at1014"] = <
					text = <"Лёжа с наклоном влево">
					description = <"Лёжа на плоской поверхности с боковым наклоном, как правило, под углом по направлению с левой стороны. Обычно требуется в последнем триместре беременности, чтобы облегчить сдавление нижней полой вены.">
				>
				["at1018"] = <
					text = <"Для младенцев">
					description = <"Манжета для младенцев - пузырь приблизительно 5см x 15cm.">
				>
				["at1019"] = <
					text = <"Для новорожденных">
					description = <"Манжета для новорожденных, используется в соответствии с весом новорожденного.">
				>
				["at1020"] = <
					text = <"Правое запястье">
					description = <"Правое запястье пациента.">
				>
				["at1021"] = <
					text = <"Левое запястье">
					description = <"Левое запястье пациента.">
				>
				["at1025"] = <
					text = <"Устройство">
					description = <"Информация о сфигмоманометре или другом устройстве, используемом для измерения АД.">
				>
				["at1026"] = <
					text = <"Правая лодыжка">
					description = <"Правая лодыжка пациента.">
				>
				["at1030"] = <
					text = <"Нагрузка">
					description = <"Подробная информация о физической деятельности, осуществляемой во время измерения АД.">
				>
				["at1031"] = <
					text = <"Левая лодыжка">
					description = <"Левая лодыжка пациента">
				>
				["at1032"] = <
					text = <"Палец руки">
					description = <"Палец руки пациента. Уточнение может быть записано в элемент данных \"Точное месторасположение\", в случае необходимости.">
				>
				["at1033"] = <
					text = <"*Location(en)">
					description = <"Место тела, где измеряется АД. Используйте \"Место измерения\", чтобы выбрать из обобщённых мест. Используйте \"Точное местограсположение\", чтобы записать более конкретную информацию или место, которое не входит в обобщённый список или обратиться к внешней терминологии.">
				>
				["at1034"] = <
					text = <"Точное месторасположение">
					description = <"Конкретные сведения о месте тела, где  регистрируется АД.">
				>
				["at1035"] = <
					text = <"Метод">
					description = <"Метод измерения кровяного давления.">
				>
				["at1036"] = <
					text = <"Аускультация">
					description = <"Неинвазивный метод измерения АД с использованием стетоскопа и звуков Короткова.">
				>
				["at1037"] = <
					text = <"Пальпация">
					description = <"Неинвазивный метод измерения АД с использованием пальпации (обычно плечевой или лучевой артерии).">
				>
				["at1038"] = <
					text = <"Формула среднего артериального давления">
					description = <"Формула, используемая для вычисления СрАД (если требуется записывать).">
				>
				["at1039"] = <
					text = <"Автоматический тонометр">
					description = <"Неинвазивный метод измерения АД с помощью автоматического тонометра.">
				>
				["at1040"] = <
					text = <"Инвазивный">
					description = <"Инвазивный метод измерения АД, с помещением датчика внутри кровеносного сосуда.">
				>
				["at1042"] = <
					text = <"Среднее за 24 часа">
					description = <"Оценка среднего АД за период в 24 часа.">
				>
				["at1043"] = <
					text = <"Стадия сна(ru)">
					description = <"Стадия сна - для интерпретации записи амбулаторного измерения АД в течение 42 часов.">
				>
				["at1044"] = <
					text = <"Пробуждение и подъём">
					description = <"Пациент полностью в сознании.">
				>
				["at1045"] = <
					text = <"Сон">
					description = <"Пациент находится в состоянии естественного покоя, тело расслаблено.">
				>
				["at1051"] = <
					text = <"Палец ноги">
					description = <"Палец ноги пациента. Уточнение может быть записано в элемент данных \"Точное месторасположение\", в случае необходимости.">
				>
				["at1052"] = <
					text = <"Стохастические факторы(ru)">
					description = <"Комментарий и записи других случайных факторов, которые могут способствовать измерению артериального давления. Например,\"боязнь белого халата\" или боль и жар, изменения атмосферного давления т.д.">
				>
				["at1053"] = <
					text = <"Внутриартериальное">
					description = <"Инвазивное измерение с помощью датчика линии доступа в артерию. Расположение датчика могут быть записаны в элемент данных \"Точное месторасположение\", в случае необходимости.">
				>
			>
		>
		["fa"] = <
			items = <
				["at0000"] = <
					text = <"فشار خون">
					description = <"اندازه گیری موضعی فشار خون وریدی، که جایگزینی برای فشار وریدی در گردش خون کلی است.
معمولا واژه \"فشار خون\" به اندازه گیری فشار ورید بازویی در روی بازو گفته می شود">
				>
				["at0001"] = <
					text = <"تاریخچه">
					description = <"گره ساختاری تاریخچه ">
				>
				["at0003"] = <
					text = <"*blood pressure(en)">
					description = <"*@ internal @(en)">
				>
				["at0004"] = <
					text = <"سیستولیک">
					description = <"اوج فشار خون وریدی کلی که در سیستولیک یا فاز انقباضی چرخه گردش خون اندازه گیری می شود ">
				>
				["at0005"] = <
					text = <"دیاستولیک">
					description = <"حداقل فشار خون وریدی کلی که در دیاستولیک یا فاز انبساطی چرخه گردش خون اندازه گیری می شود">
				>
				["at0006"] = <
					text = <"هر رویداد">
					description = <"رویداد پیش فرض">
				>
				["at0007"] = <
					text = <"*state structure(en)">
					description = <"*@ internal @(en)">
				>
				["at0008"] = <
					text = <"موقعیت">
					description = <"موقعیت فرد در زمان اندازه گیری ">
				>
				["at0011"] = <
					text = <"ساختار لیست">
					description = <"ساختار لیست ">
				>
				["at0013"] = <
					text = <"اندازه کاف">
					description = <"اندازه کاف استفاده شده برای اندازه گیری فشار خون">
				>
				["at0014"] = <
					text = <"*Location of measurement(en)">
					description = <"*Common body sites where blood pressure is recorded.(en)">
				>
				["at0015"] = <
					text = <"ران بزرگسال">
					description = <"کاف استفاده شده در ران بزرگسال -اندازه مثانه 20 سانتی متر در 42 سانتی متر">
				>
				["at0016"] = <
					text = <"بزرگسال درشت">
					description = <"کاف بزرگسالان با برآمدگی بازوی بزرگتر در حدود 16 در 38 سانتیمتر">
				>
				["at0017"] = <
					text = <"*Adult(en)">
					description = <"*A cuff that is standard for an adult - bladder approx 13cm x 30cm.(en)">
				>
				["at0025"] = <
					text = <"*Right arm(en)">
					description = <"*The right arm of the person.(en)">
				>
				["at0026"] = <
					text = <"*Left arm(en)">
					description = <"*The left arm of the person.(en)">
				>
				["at0027"] = <
					text = <"*Right thigh(en)">
					description = <"*The right thigh of the person.(en)">
				>
				["at0028"] = <
					text = <"*Left thigh(en)">
					description = <"*The left thigh of the person.(en)">
				>
				["at0033"] = <
					text = <"نظر">
					description = <"نظر در مورد اندازه گیری فشار خون">
				>
				["at1000"] = <
					text = <"ایستاده">
					description = <"ایستاده در زمان اندازه گیری فشار خون">
				>
				["at1001"] = <
					text = <"نشسته">
					description = <"نشسته ( به عنوان مثال روی تخت یا صندلی) در زمان اندازه گیری فشار خون">
				>
				["at1002"] = <
					text = <"خمیده">
					description = <"خمیده در زمان اندازه گیری فشار خون">
				>
				["at1003"] = <
					text = <"خوابیده">
					description = <"خوابیده در زمان اندازه گیری فشار خون">
				>
				["at1005"] = <
					text = <"شیب">
					description = <"شیب طولی سطحی که فرد در حین اندازه گیری رون آن دراز کشیده است">
				>
				["at1006"] = <
					text = <"میانگین فشار وریدی">
					description = <"متوسط فشار خون وریدی که در کل دوره انقباظ و انبساط قلبی رخ می دهد">
				>
				["at1007"] = <
					text = <"فشار نبضی">
					description = <"تفاوت بین فشار سیستولیک و دیاستولیک">
				>
				["at1008"] = <
					text = <"*Small Adult(en)">
					description = <"*A cuff used for a small adult - bladder approx 10cm x 24cm.(en)">
				>
				["at1009"] = <
					text = <"*Paediatric/Child(en)">
					description = <"*A cuff that is appropriate for a child or adult with a thin arm - bladder approx 8cm x 21cm.(en)">
				>
				["at1010"] = <
					text = <"*Diastolic endpoint(en)">
					description = <"*Record which Korotkoff sound is used for determining diastolic pressure using auscultative method.(en)">
				>
				["at1011"] = <
					text = <"*Phase IV(en)">
					description = <"*The fourth Korotkoff sound is identified as an abrupt muffling of sounds.(en)">
				>
				["at1012"] = <
					text = <"*Phase V(en)">
					description = <"*The fifth Korotkoff sound is identified by absence of sounds as the cuff pressure drops below the diastolic blood pressure.(en)">
				>
				["at1014"] = <
					text = <"خوابیده  به چپ">
					description = <"خوابیدن صاف با کمی تمایل به یک سمت، معمولا به جهت چپ میل کرده و عموما در سه ماهه آخر حاملگی برای تسکین فشار آئورت نیاز به آن است">
				>
				["at1018"] = <
					text = <"*Infant(en)">
					description = <"*A cuff used for infants - bladder approx 5cm x 15cm.(en)">
				>
				["at1019"] = <
					text = <"*Neonatal(en)">
					description = <"*A cuff used for a neonate, assuming cuff is the appropriate size for maturity and birthweight of the neonate.(en)">
				>
				["at1020"] = <
					text = <"*Right wrist(en)">
					description = <"*The right wrist of the subject.(en)">
				>
				["at1021"] = <
					text = <"*Left wrist(en)">
					description = <"*The left wrist of the subject.(en)">
				>
				["at1025"] = <
					text = <"*Device(en)">
					description = <"*Details about sphygmomanometer or other device used to measure the blood pressure.(en)">
				>
				["at1026"] = <
					text = <"*Right ankle(en)">
					description = <"*The right ankle of the subject.(en)">
				>
				["at1030"] = <
					text = <"تقلا">
					description = <"جزییاتی درباره فعالیت فیزیکی انجام شده در زمان اندازه گیری فشار خون ">
				>
				["at1031"] = <
					text = <"*Left ankle(en)">
					description = <"*The left ankle of the subject.(en)">
				>
				["at1032"] = <
					text = <"*Finger(en)">
					description = <"*A finger of the subject.  Identification of the finger can be recorded in 'Specific Location' data element, if required.(en)">
				>
				["at1033"] = <
					text = <"*Location(en)">
					description = <"*Body location where blood pressure is measured.  Use 'Location of measurement' to select from common sites.  Use 'Specific location' to record more specific details or a site that is not in the common set or to refer to an external terminology.(en)">
				>
				["at1034"] = <
					text = <"*Specific location(en)">
					description = <"*Specific details about the body site where blood pressure is recorded.(en)">
				>
				["at1035"] = <
					text = <"*Method(en)">
					description = <"*Method of measurement of blood pressure.(en)">
				>
				["at1036"] = <
					text = <"*Auscultation(en)">
					description = <"*Method of measuring blood pressure externally, using a stethoscope and Korotkoff sounds.(en)">
				>
				["at1037"] = <
					text = <"*Palpation(en)">
					description = <"*Method of measuring blood pressure externally, using palpation (usually of the brachial or radial arteries).(en)">
				>
				["at1038"] = <
					text = <"*Mean Arterial Pressure Formula(en)">
					description = <"*Formula used to calculate the MAP (if recorded in data).(en)">
				>
				["at1039"] = <
					text = <"*Machine(en)">
					description = <"*Method of measuring blood pressure externally, using a blood pressure machine.(en)">
				>
				["at1040"] = <
					text = <"*Invasive(en)">
					description = <"*Method of measuring blood pressure internally ie involving penetration of the skin and measuring inside blood vessels.(en)">
				>
				["at1042"] = <
					text = <"میانگین 24 ساعته">
					description = <"برآورد میانگین فشار خون در دوره زمانی 24 ساعته">
				>
				["at1043"] = <
					text = <"وضعیت خواب">
					description = <"وضعیت خواب- به تفسیر ثبتهای صورت گرفته از فشار خون در خانه در طول 24 ساعت کمک می کند ">
				>
				["at1044"] = <
					text = <"هشیار و بیدار">
					description = <"فرد کاملا به هوش است ">
				>
				["at1045"] = <
					text = <"خوابیده">
					description = <"فرد در حالت طبیعی استراحت بدنی است">
				>
				["at1051"] = <
					text = <"*Toe(en)">
					description = <"*A toe of the subject.   Identification of the toe can be recorded in 'Specific Location' data element, if required.(en)">
				>
				["at1052"] = <
					text = <"عوامل مبهم">
					description = <"نظردهی و ثبت سایر عوامل ضمنی که ممکن است به اندازه گیری فشار خون کمک کنند . به عنوان مثال سطح اضطراب یا \"سندرم روپوش سفید\"، درد یا تب ، تغییرات فشار جوی و غیره ">
				>
				["at1053"] = <
					text = <"*Intra-arterial(en)">
					description = <"*Invasive measurement via transducer access line within an artery. Location of the transducer can be recorded in 'Specific Location' data element, if required.(en)">
				>
			>
		>
		["ar-sy"] = <
			items = <
				["at0000"] = <
					text = <"ضغط الدم">
					description = <"قياس موضعي لضغط الدم الشرياني و الذي يحل محل الضغط الشرياني في الدورة الدموية الجهازية. 
و عادة ما يستخدم مصطلح \"ضغط الدم\" لللإشارة إلى قياس ضغط دم الشريان العضُدي في أعلى الذراع.">
				>
				["at0001"] = <
					text = <"التاريخ">
					description = <"العقدة التركيبية للتاريخ">
				>
				["at0003"] = <
					text = <"*blood pressure(en)">
					description = <"*@ internal @(en)">
				>
				["at0004"] = <
					text = <"الانقباضي">
					description = <"ذروة ضغط الدم الشرياني الجهازي - يتم قياسه في طور الانقباض من دورة القلب">
				>
				["at0005"] = <
					text = <"الانبساطي">
					description = <"الحد الأدني لضغط الدم الشرياني الجهازي - يتم قياسها في طور الانبساط - الارتخاء من دورة القلب">
				>
				["at0006"] = <
					text = <"إحدى الوقائع">
					description = <"الواقعة التلقائية">
				>
				["at0007"] = <
					text = <"*state structure(en)">
					description = <"*@ internal @(en)">
				>
				["at0008"] = <
					text = <"الموضع">
					description = <"موضع الشخص في وقت القياس">
				>
				["at0011"] = <
					text = <"تركيب القائمة">
					description = <"تركيب القائمة">
				>
				["at0013"] = <
					text = <"حجم الكُفَّة">
					description = <"حجم الكُفَّة المستخدمة في قياس ضغط الدم">
					comment = <"Perloff D, Grim C, Flack J, Frohlich ED, Hill M, McDonald M, Morgenstern BZ. Human blood pressure determination by sphygmomanometry. Circulation 1993;88;2460-2470. ">
				>
				["at0014"] = <
					text = <"موضع القياس">
					description = <"الأماكن المعتادة من الجسم التي يتم فيها عادة قياس ضغط الدم">
				>
				["at0015"] = <
					text = <"فخذ البالغ">
					description = <"كفة تستخدم لفخذ البالغ - مثانة/ كيسة من 20 سينتيمتر * 42 سينتيمتر تقريبا">
				>
				["at0016"] = <
					text = <"بالغ كبير">
					description = <"كفة للبالغين ذوي الأذرع الكبيرة - المثانة/ الكيسة 16 سينتيمتر * 38 سينتيمتر تقريبا">
				>
				["at0017"] = <
					text = <"البالغ">
					description = <"كفة عيارية للبالغين - مثانة من 13 سينتيمتر * 30 سينتيمتر تقريبا">
				>
				["at0025"] = <
					text = <"الذراع الأيمن">
					description = <"الذراع الأيمن للشخص">
				>
				["at0026"] = <
					text = <"الذراع الأيسر">
					description = <"الذراع الأيسر للشخص">
				>
				["at0027"] = <
					text = <"الفخذ الأيمن">
					description = <"الفخذ الأيمن للشخص">
				>
				["at0028"] = <
					text = <"الفخذ الأيسر">
					description = <"الفخذ الأيسر للشخص">
				>
				["at0033"] = <
					text = <"تعليق">
					description = <"تعليق حول قياس ضغط الدم">
				>
				["at1000"] = <
					text = <"واقف">
					description = <"الشخص واقف عند القيام بقياس ضغط الدم">
				>
				["at1001"] = <
					text = <"جالس">
					description = <"الشخص جالس (مثلا على سرير أو كرسي) عند القيام بقياس ضغط الدم">
				>
				["at1002"] = <
					text = <"مضطجع">
					description = <"الشخص مضطجع عند القيام بقياس ضغط الدم">
				>
				["at1003"] = <
					text = <"مستلقٍ">
					description = <"الشخص مستلقٍ بشكل مستوٍ عند القيام بقياس ضغط الدم">
				>
				["at1005"] = <
					text = <"الانحناء">
					description = <"الانحناء الرأسي الذنبي على السطح الذي يستلقي عليه الشخص في أثناء القياس">
				>
				["at1006"] = <
					text = <"متوسط الضغط الشرياني">
					description = <"متوسط الضغط الشرياني الذي يحدث خلال جميع أطوار دورة القلب الواحدة من انقباض و انبساط/ ارتخاء">
				>
				["at1007"] = <
					text = <"الضغط عند النبض">
					description = <"الفرق بين ضغط الدم الانقباضي و الانبساطي">
				>
				["at1008"] = <
					text = <"البالغ الصغير">
					description = <"كفة تستخدم للبالغ الصغير - مثانة/ كيسة من 10 سينتيمتر * 24 سينتيمتر تقريبا">
				>
				["at1009"] = <
					text = <"طفل">
					description = <"كفة تستخدم للطفل أو البالغ ذي الذراع الرفيعة - من 8 سينتيمتر * 21 سينتيمتر تقريبا">
				>
				["at1010"] = <
					text = <"النقطة النهائية الانبساطية/ الارتخائية">
					description = <"تستخدم أصوات كورتكوف لتحديد ضغط الدم الانبساطي باستخدام طريقة التسمُّع">
				>
				["at1011"] = <
					text = <"الطور الرابع">
					description = <"يتم التعرف على صوت كورتكوف الرابع على أنه تخفيت منفصل">
				>
				["at1012"] = <
					text = <"الطور الخامس">
					description = <"يتم التعرف على صوت كورتكوف الخامس بغياب الأصوات حيث ينخفض ضغط الكفة تحت ضغط الدم الانبساطي">
				>
				["at1014"] = <
					text = <"مستلق و مائل لجانبه الأيسر">
					description = <"الشخص مستلق بشكل مستو مع ميل جانبي بزاوية تجاه جانبه الأيسر. عادة ما يُحتاج إلى هذا الوضع في الأثلوث الأخير من الحمل لتخفيف الانضغاط الأبهري الجوفي">
				>
				["at1018"] = <
					text = <"رضيع">
					description = <"كفة تستخدم للرضيع - مثانة/ كيسة من 5 سينتيمتر * 15 سينتيمتر تقريبا">
				>
				["at1019"] = <
					text = <"حديث الولادة">
					description = <"الكفة المستخدمة لحديثي الولادة, على افتراض أن الكفة مناسبة للحجم و النضج و الوزن عند ولادة الطفل">
				>
				["at1020"] = <
					text = <"الساعد الأيمن">
					description = <"الساعد الأيمن للشخص">
				>
				["at1021"] = <
					text = <"الساعد الأيسر">
					description = <"الساعد الأيسر للشخص">
				>
				["at1025"] = <
					text = <"الجهيزة">
					description = <"تفاصيل حول جهاز ضغط الدم الزئبقي أو جهيزة أخرى تستخدم لقياس ضغط الدم">
				>
				["at1026"] = <
					text = <"الكاحل الأيمن">
					description = <"الكاحل الأيمن للشخص">
				>
				["at1030"] = <
					text = <"المجهود">
					description = <"تفاصيل حول النشاط البدني الذي يتم القيام به في وقت قياس ضغط الدم.">
				>
				["at1031"] = <
					text = <"الكاحل الأيسر">
					description = <"الكاحل الأيسر للشخص">
				>
				["at1032"] = <
					text = <"الأصبع">
					description = <"أصبع الشخص. تعريف الأصبع الذي يتم تسجيله كنوع بيانات (مكان معيَّن), حسب الحاجة">
				>
				["at1033"] = <
					text = <"الموضع">
					description = <"الموضع من الجسم الذي يتم قياس ضغط الدم عنده. 
استخدم (موضع القياس) للاختيار من الأماكن المعتادة. 
استخدم (موضع معيَّن) لتسجيل تفاصيل أكثر تحديدا أو موضعا ليس في مجموعة الخيارات المعتادة أو للإشارة إلى مجموعة مصطلحات خارجية.">
				>
				["at1034"] = <
					text = <"موقع معين">
					description = <"تفاصلي معينة عن الموقع من الجسم الذي يتم فيه قياس ضغط الدم">
				>
				["at1035"] = <
					text = <"الطريقة">
					description = <"طريقة قياس ضغط الدم">
				>
				["at1036"] = <
					text = <"التسمع">
					description = <"طريقة خارجية لقياس ضغط الدم, باستخدام سماعة طبيب أو أصوات كوروتكوف">
				>
				["at1037"] = <
					text = <"الجس">
					description = <"طريقة خارجية لقياس ضغط الدم, باستخدام الجس - عادةً الشرايين الذراعية و الكعبري">
				>
				["at1038"] = <
					text = <"صيغة متوسط الضغط الشرياني">
					description = <"الصيغة المستخدمة لقياس متوسط الضغط الشرياني - إذا تم تسجيل بياناتها">
				>
				["at1039"] = <
					text = <"الآلة">
					description = <"طريقة خارجية لقياس ضغط الدم بالستخدام آلة قياس ضغط الدم">
				>
				["at1040"] = <
					text = <"باضع">
					description = <"طريقة داخلية لقيسا ضغط الدم, و ذلك يعني اختراق الجلد/ البشرة داخل الأوعية الدموية">
				>
				["at1042"] = <
					text = <"المتوسط خلال 24 ساعة">
					description = <"تقدير متوسط ضغط الدم خلال فترة من 24 ساعة">
				>
				["at1043"] = <
					text = <"حالة النوم">
					description = <"حالة النوم - تدعم تفسير قياسات ضغط الدم المِسيارية خلال 24 ساعة">
				>
				["at1044"] = <
					text = <"متنبه و يقظ">
					description = <"الشخص واعٍ بشكل كامل">
				>
				["at1045"] = <
					text = <"نائم">
					description = <"الشخص في الحالة الطبيعية الخاصة بالراحة الجسدية">
				>
				["at1051"] = <
					text = <"أصبع القدم">
					description = <"أصبع قدم الشخص. 
يمكن تسجيل تعريف أصبع القدم كنوع بيانات (موضع معيَّن), حسب الحاجة.">
				>
				["at1052"] = <
					text = <"العوامل المربكة">
					description = <"تعليق حول و تسجيل للعوامل الطارئة التي قد تسهم في قياس ضغط الدم. مثلا, مستوى القلق أو متلازمة البالطو الأبيض أو الألم أو الحمى أو التغييرات في الضغط الجوي,, إلى آخره">
				>
				["at1053"] = <
					text = <"داخل الشريان">
					description = <"قياس باضع عن طريق دخول خط تِرجام في داخل الشريان. 
يمكن تسجيل الترجام كنوع بيانات (موضع معيَّن), حسب الحاجة.">
				>
			>
		>
		["es-ar"] = <
			items = <
				["at0000"] = <
					text = <"Presión Arterial">
					description = <"La medición local de la tensión arterial que deriva de la medida de la presión arterial en la circulación sistémica. Comúnmente el uso de 'presión arterial' se refiere a la medida de la presión de la arteria braquial por encima del pliegue del codo.">
				>
				["at0001"] = <
					text = <"historia">
					description = <"historia Nodo estructural">
				>
				["at0003"] = <
					text = <"*blood pressure(en)">
					description = <"*@ internal @(en)">
				>
				["at0004"] = <
					text = <"Sistólica">
					description = <"Presión arterial sistólica pico - medido en sístole o la fase de contracción del ciclo cardíaco">
				>
				["at0005"] = <
					text = <"Diástole">
					description = <"Presión arterial sistémica mínima - medido durante la diástole o fase de relajación del ciclo cardíaco.">
				>
				["at0006"] = <
					text = <"cualquier evento">
					description = <"Evento por defecto">
				>
				["at0007"] = <
					text = <"*state structure(en)">
					description = <"*@ internal @(en)">
				>
				["at0008"] = <
					text = <"Posición">
					description = <"La posición del individuo en el momento del registro.">
				>
				["at0011"] = <
					text = <"estructura de lista">
					description = <"estructura tipo lista">
				>
				["at0013"] = <
					text = <"Tamaño del manguito">
					description = <"El tamaño del manguito usado para la toma de la presión arterial">
					comment = <"Perloff D, Grim C, Flack J, Frohlich ED, Hill M, McDonald M, Morgenstern BZ. Presión arterial humana determinado por esfingomanómetro. Circulation 1993;88;2460-2470.">
				>
				["at0014"] = <
					text = <"Localización de la medida">
					description = <"Sitios comunes del cuerpo donde se registra la presión arterial">
				>
				["at0015"] = <
					text = <"Muslo Adulto">
					description = <"Un manguito usado para el muslo del adulto - cámara de caucho aproximadamente de 20cm x 42 cm">
				>
				["at0016"] = <
					text = <"Adulto grande">
					description = <"Un manguito para adultos con brazos mas grandes - cámara de caucho aproximadamente de 16cm x 38cm.">
				>
				["at0017"] = <
					text = <"Adulto">
					description = <"Un manguito estándar para adulto - cámara de caucho approximadamente de 13cm x 30cm.">
				>
				["at0025"] = <
					text = <"Brazo derecho">
					description = <"El brazo derecho del individuo">
				>
				["at0026"] = <
					text = <"Brazo izquierdo">
					description = <"El brazo izquierdo del individuo">
				>
				["at0027"] = <
					text = <"Muslo derecho">
					description = <"El muslo derecho del individuo">
				>
				["at0028"] = <
					text = <"Muslo izquierdo">
					description = <"El muslo izquierdo del individuo">
				>
				["at0033"] = <
					text = <"Comentario">
					description = <"Comentario sobre la medición de la presión sanguínea">
				>
				["at1000"] = <
					text = <"De pie">
					description = <"De pie al momento de la medición de la tensión arterial.">
				>
				["at1001"] = <
					text = <"Sentado">
					description = <"Sentado (en la cama o en una silla) durante el registro de la presión arterial ">
				>
				["at1002"] = <
					text = <"Reclinado">
					description = <"Reclinado (semisentado) durante el registro de la presión arterial">
				>
				["at1003"] = <
					text = <"Acostado">
					description = <"Acostado horizontal durante la medición de la presión arterial">
				>
				["at1005"] = <
					text = <"Inclinación">
					description = <"La inclinación craneo-caudal de la superficie sobre la cual el sujeto esta acostado al momento de la medición">
				>
				["at1006"] = <
					text = <"Presión Arterial Media">
					description = <"La presión arterial promedio que ocurre durante el ciclo entero de la contracción y relajación del corazon">
				>
				["at1007"] = <
					text = <"Presión de Pulso">
					description = <"La diferencia entre la presión sistólica y la presión diastólica">
				>
				["at1008"] = <
					text = <"Adulto pequeño">
					description = <"Un manguito usado para adulto pequeño - cámara de caucho approximadamente de 10cm x 24cm.">
				>
				["at1009"] = <
					text = <"Pediátrico/Niño">
					description = <"Un manguito que es apropiado para un niño o un adulto con brazos delgados - cámara de caucho approximadamente 8cm x 21cm.">
				>
				["at1010"] = <
					text = <"Punto final diastólica">
					description = <"Registro usando los sonidos de Korotkoff para determinar la presión diastólica">
				>
				["at1011"] = <
					text = <"Fase IV">
					description = <"El cuarto sonido de Korotkoff se identifica como una abrupta amortiguación de sonidos.">
				>
				["at1012"] = <
					text = <"Fase V">
					description = <"El quinto sonido de Korotkoff se identifica como la ausencia de sonidos a medida que la presión del manguito insuflado cae por debajo de la presión arterial diastólica.">
				>
				["at1014"] = <
					text = <"Acostado e inclinado levemente sobre su costado izquierdo">
					description = <"Acostado horizontal e inclinado levemente sobre su costado izquierdo. Comúnmente se requiere durante el último trimestre del embarazo para aliviar la compresión aortocava.">
				>
				["at1018"] = <
					text = <"Infantil">
					description = <"Un manguito usado para infantes - cámara de caucho approximadamente de 5cm x 15cm.">
				>
				["at1019"] = <
					text = <"Neonatal">
					description = <"Un manguito usado para neonatos, asumiendo que es del tamaño adecuado para la madurez y el peso corporal del neonato.">
				>
				["at1020"] = <
					text = <"Muñeca derecha">
					description = <"La muñeca derecha del individuo.">
				>
				["at1021"] = <
					text = <"Muñeca izquierda">
					description = <"La muñeca inquierda del individuo.">
				>
				["at1025"] = <
					text = <"Dispositivo">
					description = <"Detalles del esfingomanómetro u otro dispositivo usado para medir la presión arterial.">
				>
				["at1026"] = <
					text = <"Tobillo derecho ">
					description = <"El tobillo derecho del individuo.">
				>
				["at1030"] = <
					text = <"Ejercicio">
					description = <"Detalles de la actividad física realizados durante la medición de la presión arterial ">
				>
				["at1031"] = <
					text = <"Tobillo izquierdo">
					description = <"El tobillo izquierdo del individuo">
				>
				["at1032"] = <
					text = <"Dedo">
					description = <"Un dedo del individuo. La identificación del dedo puede ser registrado en el data elemento: 'Localización específica' si se requiere. ">
				>
				["at1033"] = <
					text = <"Localización">
					description = <"Localización del cuerpo donde se mide la presión arterial. Use 'Localización de la medida' para seleccionar los sitios más comunes. Use 'Localización específica' para registrar detalles mas específicos o un sitio que no pertenece al conjunto mas común o para referirse a una terminología externa.">
				>
				["at1034"] = <
					text = <"Localización específica">
					description = <"Detalles específicos sobre el sitio corporal donde se registro la presión arterial">
				>
				["at1035"] = <
					text = <"Método">
					description = <"Método de la medición de la presión arterial">
				>
				["at1036"] = <
					text = <"Auscultación">
					description = <"Método de la medición de la presión arterial externa, usando un estetoscopio y los sonidos de Korotkoff">
				>
				["at1037"] = <
					text = <"Palpación">
					description = <"Método de medición de la presión arterial externa, usando palpación (normalmente de la arteria humeral o radial).">
				>
				["at1038"] = <
					text = <"Fórmula de la Presión Arterial Media (PAM)">
					description = <"Fórmula usada para calcular la PAM (si se registra en el campo data)">
				>
				["at1039"] = <
					text = <"Máquina">
					description = <"Método de medición de la presión arterial externa, utilizando un monitor automático (mecánico) de presión arterial">
				>
				["at1040"] = <
					text = <"Invasivo">
					description = <"Método de medición de la presión arterial interna o sea invasiva: punción de la piel y la introducción de un cateter para medir dentro de un vaso sanguíneo.">
				>
				["at1042"] = <
					text = <"Promedio de 24 horas">
					description = <"Estimativo de la media de la presión arterial sobre un período de 24 horas">
				>
				["at1043"] = <
					text = <"Estado del sueño">
					description = <"Estado del sueño - soporta la interpretación de los registros de presión arterial ambulatorios de 24 horas">
				>
				["at1044"] = <
					text = <"Alerta y despierto">
					description = <"El sujeto esta plenamente consciente">
				>
				["at1045"] = <
					text = <"Dormido">
					description = <"El sujeto esta en un estado natural de sueño corporal">
				>
				["at1051"] = <
					text = <"Dedo del pie">
					description = <"Un dedo del pie del individuo.  La identificación del dedo del pie puede ser registrado en el data elemento: 'Localización específica' si se requiere. ">
				>
				["at1052"] = <
					text = <"Factores confluentes">
					description = <"Comentario y registro sobre otros factores que pueden incidir sobre la medición de la presión arterial. Por ejemplo: nivel de ansiedad o \"síndrome del guardapolvo blanco\"; dolor o fiebre; cambios en la presión atmosférica etc.">
				>
				["at1053"] = <
					text = <"Intra-arterial">
					description = <"Medición invasiva mediante una vía de acceso transductor, dentro de la arteria.  La localización del transductor puede ser registrado en el data elemento: 'Localización específica' si se requiere. ">
				>
			>
		>
	>
	term_bindings = <
		["SNOMED-CT"] = <
			items = <
				["at0000"] = <[SNOMED-CT(2003)::163020007]>
				["at0004"] = <[SNOMED-CT(2003)::163030003]>
				["at0005"] = <[SNOMED-CT(2003)::163031004]>
				["at0013"] = <[SNOMED-CT(2003)::246153002]>
			>
		>
	>
