# Supplementary material for: Retrospective checking of compliance with practice guidelines for acute stroke care: a novel experiment using openEHR’s Guideline Definition Language
Source: BMC Med Inform Decis Mak. 2014 May 10;14:39. doi: 10.1186/1472-6947-14-39 (PMC4052843; doi:10.1186/1472-6947-14-39)
Supplement: Additional file 3 — Archetypes – contains all archetypes used in this work as ADL files. ADL files can be viewed by the Archetype Editor, available at http://www.openehr.org/downloads/archetypeeditor/home. [file 1472-6947-14-39-S3.zip › Archetypes/openEHR-EHR-OBSERVATION.exam.v1.adl]

archetype (adl_version=1.4)
	openEHR-EHR-OBSERVATION.exam.v1

concept
	[at0000]	-- Examination findings
language
	original_language = <[ISO_639-1::en]>
	translations = <
		["ar-sy"] = <
			language = <[ISO_639-1::ar-sy]>
			author = <
				["name"] = <"Mona Saleh">
			>
		>
	>
description
	original_author = <
		["name"] = <"Heather Leslie">
		["organisation"] = <"Ocean Informatics">
		["date"] = <"10/11/2007">
	>
	details = <
		["en"] = <
			language = <[ISO_639-1::en]>
			purpose = <"For recording findings determined at physical examination.">
			use = <"Designed as a container for nesting detailed examination-related clusters including the inspection, palpation, auscultation and percussion CLUSTERS and their specialisations.">
			keywords = <"examination", "physical">
			misuse = <"">
			copyright = <"© openEHR Foundation">
		>
		["ar-sy"] = <
			language = <[ISO_639-1::ar-sy]>
			purpose = <"لتسجيل الموجودات التي تم العثور عليها عند الفحص البدني">
			use = <"تم تصميم النموذج ليحتوي على عناقيد مفصلة متعلقة بالفحص بما في ذلك الاكتشاف, الجس, التسمع و القرع بما في هذه العناقيد من تخصيصات.">
			keywords = <"الفحص", "البدني">
			misuse = <"">
			copyright = <"© openEHR Foundation">
		>
	>
	lifecycle_state = <"AuthorDraft">
	other_contributors = <>
	other_details = <
		["MD5-CAM-1.0.1"] = <"682689F17AF491F687126D62301D6DE2">
		["references"] = <"">
	>

definition
	OBSERVATION[at0000] matches {	-- Examination findings
		data matches {
			HISTORY[at0001] matches {	-- Event Series
				events cardinality matches {1..*; unordered} matches {
					EVENT[at0002] occurrences matches {0..1} matches {	-- Any event
						data matches {
							ITEM_TREE[at0003] matches {	-- Tree
								items cardinality matches {0..*; unordered} matches {
									ELEMENT[at0004] occurrences matches {0..1} matches {	-- Clinical description
										value matches {
											DV_TEXT matches {*}
										}
									}
									allow_archetype CLUSTER[at0005] occurrences matches {0..1} matches {	-- Examination detail
										include
											archetype_id/value matches {/.*/}
									}
								}
							}
						}
					}
				}
			}
		}
	}


ontology
	term_definitions = <
		["en"] = <
			items = <
				["at0000"] = <
					text = <"Examination findings">
					description = <"For recording findings determined at physical examination.">
				>
				["at0001"] = <
					text = <"Event Series">
					description = <"@ internal @">
				>
				["at0002"] = <
					text = <"Any event">
					description = <"@ internal @">
				>
				["at0003"] = <
					text = <"Tree">
					description = <"@ internal @">
				>
				["at0004"] = <
					text = <"Clinical description">
					description = <"The description of the examination findings.">
				>
				["at0005"] = <
					text = <"Examination detail">
					description = <"Details of the phyical examination.">
				>
			>
		>
		["ar-sy"] = <
			items = <
				["at0000"] = <
					text = <"الموجودات عند الفحص">
					description = <"لتسجيل الموجودات التي تم تحديدها عند الفحص البدني">
				>
				["at0001"] = <
					text = <"*Event Series(en)">
					description = <"*@ internal @(en)">
				>
				["at0002"] = <
					text = <"إحدى الوقائع">
					description = <"@ internal @">
				>
				["at0003"] = <
					text = <"*Tree(en)">
					description = <"*@ internal @(en)">
				>
				["at0004"] = <
					text = <"الوصف السريري">
					description = <"وصف الموجودات عند إجراء الفحص">
				>
				["at0005"] = <
					text = <"تفاصيل الفحص">
					description = <"تفاصيل حول الفحص البدني">
				>
			>
		>
	>
