# Supplementary material for: Retrospective checking of compliance with practice guidelines for acute stroke care: a novel experiment using openEHR’s Guideline Definition Language
Source: BMC Med Inform Decis Mak. 2014 May 10;14:39. doi: 10.1186/1472-6947-14-39 (PMC4052843; doi:10.1186/1472-6947-14-39)
Supplement: Additional file 3 — Archetypes – contains all archetypes used in this work as ADL files. ADL files can be viewed by the Archetype Editor, available at http://www.openehr.org/downloads/archetypeeditor/home. [file 1472-6947-14-39-S3.zip › Archetypes/openEHR-EHR-OBSERVATION.indirect_oximetry.v2.adl]

archetype (adl_version=1.4)
	openEHR-EHR-OBSERVATION.indirect_oximetry.v2

concept
	[at0000]	-- Indirect oximetry
language
	original_language = <[ISO_639-1::en]>
	translations = <
		["de"] = <
			language = <[ISO_639-1::de]>
			author = <
				["name"] = <"Jasmin Buck, Sebastian Garde">
				["organisation"] = <"University of Heidelberg, Central Queensland University">
			>
		>
	>
description
	original_author = <
		["name"] = <"Ian McNicoll">
		["organisation"] = <"Ocean Informatics, UK">
		["email"] = <"Ian.mcnicoll@oceaninformatics.com">
		["date"] = <"26/01/2010">
	>
	details = <
		["de"] = <
			language = <[ISO_639-1::de]>
			purpose = <"Zur Dokumentation der Sauerstoffs?ttigung im Blut unter Benutzung eines Pulsoxymeters.">
			use = <"*">
			keywords = <"Sauerstoff", "Behandlung mit Sauerstoff", "Pulsoxymeter", "Pulsoxymetrie">
			misuse = <"*">
			copyright = <"? openEHR Foundation">
		>
		["en"] = <
			language = <[ISO_639-1::en]>
			purpose = <"To record indirect, currently non-invasive, blood gas measurements, such as Spo2 and pTCO2, via pulse oximetry, transcutaneous oximetry or other methods.

It is likely that this archetype will be used primarily to record oxygenation estimations, but other gas measurements may be included, or added over time.">
			use = <"Used to record indirect blood gas measurement, currently by non-invasive techniques. New indirect blood gas measurements should be added to this archetype.

Where the recording device also provides another type of measurement, such as pulse rate, this should be recorded in a separate archetype, appropriate for that particular measurement e.g. the OBSERVATION.heart_rate-pulse archetype, to allow consistent querying. 

The aim is to consistently model a clinical concept, rather than to model device output ; devices are increasingly multi-functional and provide overlapping measurements which may need to be recorded using a number of discrete archetypes.

Waveforms should be recorded here when used to document quality of the blood gas measurement. In contrast, if used for primary diagnostic purposes e.g. of cardiac output, plesmythography should be recorded in the key associated clinical archetype - OBSERVATION.heart_rate-pulse.">
			keywords = <"oxygen", "oxygenation", "saturation", "SpO2", "ptcCO2", "ptcO2", "spMet", "spCO", "spOC", "carboxyhaemoglobin", "methaemoglobin", "transcutaneous", "pulse", "oximeter", "oximetry", "concentration", "partial", "pressure", "non-invasive", "vital", "O2", "CO2", "carbon dioxide">
			misuse = <"Any blood gas measurement that involves direct contact with blood, and measuring PaO2, PaCO2 should not be recorded using this archetype - Use OBSERVATION.lab_test-blood_gases archetype. New direct blood gas measurements should be added to OBSERVATION.lab_test-blood_gases.v1.

NOT to be used to record direct blood gas measurement e.g arterial (SaO2), venous (SvO2) oxygen saturation or Oxygen content (CaOC) usually determined by invasive methods e.g. lab blood gases or vascular catheter devices. These should be recorded within the OBSERVATION.lab_test-blood_gases archetype.">
			copyright = <"? openEHR Foundation">
		>
	>
	lifecycle_state = <"Published">
	other_contributors = <"Marja Buur, Medisch Centrum Alkmaar, Netherlands", "Sergio Carmona, Chile", "Stephen Chu, NeHTA, Australia", "Tamsin Cockayne, Australia", "Ed Conley, Cardiff University", "Graham Denyer, Australian Antarctic Division, Australia", "Paul Donaldson, Nursing Informatics Australia, Australia", "Shahla Foozonkhah, Ocean Informatics, Australia", "Sebastian Garde, Ocean Informatics, Germany (Editor)", "Sam Heard, Ocean Informatics, Australia", "Karsten Heusser, Hannover Medical School, Germany", "Omer Hotomaroglu, Turkey (Editor)", "Evelyn Hovenga, EJSH Consulting, Australia", "Pieter Hummel, Medisch Centrum Alkmaar, Netherlands", "Eugene Igras, IRIS Systems, Inc., Canada", "Sundaresan Jagannathan, Scottish NHS, United Kingdom", "Gorazd Kalan, University Medical Centre Ljubljana, Slovenia", "Heather Leslie, Ocean Informatics, Australia (Editor)", "Rikard Lovstrom, Swedish Medical Association, Sweden", "Ian McNicoll, Ocean Informatics, United Kingdom (Editor)", "Jeroen Meintjens, Medisch Centrum Alkmaar, Netherlands", "Udo M?ller, CompuGROUP Software, Germany", "Andrej Orel, Marand d.o.o., Slovenia", "Arturo Romero, SESCAM, Spain", "Tony Shannon, NHS, United Kingdom">
	other_details = <
		["MD5-CAM-1.0.1"] = <"20011847A5995DE4BEE632C7C59EDF8D">
		["references"] = <"AARC Clinical Practice Guideline - Pulse Oximetry. Respir Care 1992;37(8):891?897,[cited 2010 Jan 31 ]
Available from http://www.rcjournal.com/cpgs/pulsecpg.html

Jubran A. Pulse oximetry [Internet]. Critical Care 1999;3(2):R11-R17.[cited 2009 Oct 29 ] 
Available from: http://ccforum.com

Hanning CD, Alexander-Williams JM. Fortnightly Review: Pulse oximetry: a practical review [Internet]. BMJ 1995 Aug;311(7001):367-370.[cited 2009 Nov 9 ]
Available from: http://www.bmj.com/cgi/content/abstract/311/7001/367

Baldwin KM. Transcutaneous Oximetry and Skin Surface Temperature as Objective Measures of Pressure Ulcer Risk [Internet]. Advances in Skin & Wound Care 2001;14(1) [cited 2010 Jan 31 ]
Available from: http://journals.lww.com/aswcjournal/Fulltext/2001/01000/Transcutaneous_Oximetry_and_Skin_Surface.14.aspx

Barker SJ, Badal JJ. The measurement of dyshemoglobins and total hemoglobin by pulse oximetry [Internet]. Current Opinion in Anaesthesiology 2008;21(6):805-810.[cited 2010 Jan 12 ]
Available from: http://journals.lww.com/co-anesthesiology/Abstract/2008/12000/The_measurement_of_dyshemoglobins_and_total.20.aspx">
	>

definition
	OBSERVATION[at0000] matches {	-- Indirect oximetry
		data matches {
			HISTORY[at0001] matches {	-- Event Series
				events cardinality matches {1..*; unordered} matches {
					POINT_EVENT[at0002] occurrences matches {0..1} matches {	-- Any event
						data matches {
							ITEM_TREE[at0003] matches {	-- Tree
								items cardinality matches {0..*; unordered} matches {
									ELEMENT[at0006] occurrences matches {0..1} matches {	-- SpO2
										value matches {
											C_DV_QUANTITY <
												property = <[openehr::119]>
												list = <
													["1"] = <
														units = <"%">
														magnitude = <|0.0..100.0|>
													>
												>
											>
										}
									}
									ELEMENT[at0044] occurrences matches {0..1} matches {	-- spOC
										value matches {
											C_DV_QUANTITY <
												property = <[openehr::119]>
												list = <
													["1"] = <
														units = <"ml/ml">
														magnitude = <|>=0.0|>
													>
												>
											>
										}
									}
									ELEMENT[at0045] occurrences matches {0..1} matches {	-- spCO
										value matches {
											DV_PROPORTION matches {
												numerator matches {|0.0..100.0|}
												denominator matches {|100.0|}
												is_integral matches {False}
												type matches {2}
											}
										}
									}
									ELEMENT[at0046] occurrences matches {0..1} matches {	-- spMet
										value matches {
											DV_PROPORTION matches {
												numerator matches {|0.0..100.0|}
												denominator matches {|100.0|}
												is_integral matches {False}
												type matches {2}
											}
										}
									}
									ELEMENT[at0039] occurrences matches {0..1} matches {	-- ptcO2
										value matches {
											DV_PROPORTION matches {
												numerator matches {|0.0..100.0|}
												denominator matches {|100.0|}
												is_integral matches {False}
												type matches {2}
											}
										}
									}
									ELEMENT[at0040] occurrences matches {0..1} matches {	-- ptcCO2
										value matches {
											DV_PROPORTION matches {
												numerator matches {|0.0..100.0|}
												denominator matches {|100.0|}
												is_integral matches {False}
												type matches {2}
											}
										}
									}
									allow_archetype CLUSTER[at0054] occurrences matches {0..*} matches {	-- Waveform
										include
											archetype_id/value matches {/openEHR-EHR-CLUSTER\.waveform(-[a-zA-Z0-9_]+)*\.v1/}
									}
									ELEMENT[at0019] occurrences matches {0..*} matches {	-- Multimedia image
										value matches {
											DV_MULTIMEDIA matches {
												media_type matches {[openEHR::]}
											}
										}
									}
									ELEMENT[at0036] occurrences matches {0..1} matches {	-- Comment
										value matches {
											DV_TEXT matches {*}
										}
									}
								}
							}
						}
						state matches {
							ITEM_TREE[at0014] matches {	-- Tree
								items cardinality matches {0..*; unordered} matches {
									allow_archetype CLUSTER[at0034] occurrences matches {0..1} matches {	-- Exertion
										include
											archetype_id/value matches {/openEHR-EHR-CLUSTER\.level_of_exertion(-[a-zA-Z0-9_]+)*\.v1/}
									}
									allow_archetype CLUSTER[at0015] occurrences matches {0..1} matches {	-- Ambient oxygen
										include
											archetype_id/value matches {/openEHR-EHR-CLUSTER\.ambient_oxygen(-[a-zA-Z0-9_]+)*\.v1/}
									}
									ELEMENT[at0016] occurrences matches {0..*} matches {	-- Confounding factors
										value matches {
											DV_TEXT matches {*}
										}
									}
								}
							}
						}
					}
				}
			}
		}
		protocol matches {
			ITEM_TREE[at0007] matches {	-- List
				items cardinality matches {0..*; unordered} matches {
					ELEMENT[at0009] occurrences matches {0..1} matches {	-- Sensor site
						value matches {
							DV_TEXT matches {*}
						}
					}
					ELEMENT[at0020] occurrences matches {0..1} matches {	-- Sensor type
						value matches {
							DV_CODED_TEXT matches {
								defining_code matches {
									[local::
									at0048, 	-- Transmittal
									at0049, 	-- Reflective
									at0050, 	-- Clamp
									at0051, 	-- Strip
									at0052]	-- Electrode
								}
							}
							DV_TEXT matches {*}
						}
					}
					ELEMENT[at0037] occurrences matches {0..1} matches {	-- Electrode operating temperature
						value matches {
							C_DV_QUANTITY <
								property = <[openehr::127]>
								list = <
									["1"] = <
										units = <"?C">
										magnitude = <|0.0..100.0|>
										precision = <|1|>
									>
								>
							>
						}
					}
					ELEMENT[at0038] occurrences matches {0..1} matches {	-- Time of sensor application
						value matches {
							DV_DATE_TIME matches {*}
						}
					}
					allow_archetype CLUSTER[at0018] occurrences matches {0..1} matches {	-- Device
						include
							archetype_id/value matches {/openEHR-EHR-CLUSTER\.device(-[a-zA-Z0-9_]+)*\.v1/}
					}
				}
			}
		}
	}


ontology
	terminologies_available = <"SNOMED-CT", "LOINC">
	term_definitions = <
		["de"] = <
			items = <
				["at0000"] = <
					text = <"*Oximetry(en)">
					description = <"*Method of monitoring blood gas measurements such as Spo2 and pTCO2 by indirect, currently non-invasive, means.(en)">
				>
				["at0001"] = <
					text = <"Event Series">
					description = <"@ internal @">
				>
				["at0002"] = <
					text = <"*Any event(en)">
					description = <"*Timing event.(en)">
				>
				["at0003"] = <
					text = <"Baum">
					description = <"@ internal @">
				>
				["at0006"] = <
					text = <"*SpO2(en)">
					description = <"*Measured via pulse oximetry, the saturation of oxygen in the peripheral blood.(en)">
					comment = <"*SpO2 is defined as the ratio of oxyhaemoglobin (HbO2) to the total concentration of haemoglobin (HbO2 + deoxyhaemoglobin).(en)">
				>
				["at0007"] = <
					text = <"Liste">
					description = <"@ internal @">
				>
				["at0009"] = <
					text = <"*Sensor site(en)">
					description = <"*The site of the measurement sensor.(en)">
				>
				["at0014"] = <
					text = <"*Tree(en)">
					description = <"*@ internal @(en)">
				>
				["at0015"] = <
					text = <"*Ambient oxygen(en)">
					description = <"*Details of the amount of oxygen being delivered to the subject at the time of observation.  Assumed values of 21% oxygen concentration, Fi02 of 0.21 and oxygen flow rate of 0 l/min or 0 ml/min.(en)">
				>
				["at0016"] = <
					text = <"*Confounding factors(en)">
					description = <"*Comment on and record other incidental factors that may be affect interpretation of the observation. For example, motion, pain, feeding in infants, tracheostomy.(en)">
				>
				["at0018"] = <
					text = <"*Device(en)">
					description = <"*Details of the non-invasive oximetry device used.(en)">
				>
				["at0019"] = <
					text = <"*Multimedia image(en)">
					description = <"*Details of a series of oximetry readings, other than waveforms, expressed as a multimedia image or series of images. Waveforms should be recorded using the Waveform slot and associated cluster archetype.(en)">
				>
				["at0020"] = <
					text = <"*Sensor type(en)">
					description = <"*The type of measurement sensor used e.g. transmittal, reflective, clamp or strip, electrode.(en)">
				>
				["at0034"] = <
					text = <"*Exertion(en)">
					description = <"*Details about physical activity undertaken at the time of measurement.(en)">
				>
				["at0036"] = <
					text = <"*Comment(en)">
					description = <"*A text comment about the indirect oximetry result.(en)">
				>
				["at0037"] = <
					text = <"*Electrode operating temperature(en)">
					description = <"*The operating temperature of a transcutaneous oximeter electrode.(en)">
				>
				["at0038"] = <
					text = <"*Time of sensor application(en)">
					description = <"*The date and time at which the sensor was applied. Important for transcutaneous oximetry.(en)">
				>
				["at0039"] = <
					text = <"*ptcO2(en)">
					description = <"*Measured via transcutaneous electrode oximetry, the partial pressure of oxygen in the peripheral blood.(en)">
				>
				["at0040"] = <
					text = <"*ptcCO2(en)">
					description = <"*Measured via transcutaneous electrode oximetry, the partial pressure of carbon dioxide in the peripheral blood.(en)">
				>
				["at0044"] = <
					text = <"*spOC(en)">
					description = <"*Measured via pulse CO-oximetry, the oxygen content of the peripheral blood.(en)">
				>
				["at0045"] = <
					text = <"*spCO(en)">
					description = <"*Measured via pulse CO-oximetry, the saturation of carboxyhaemoglobin in the perpiheral blood.(en)">
				>
				["at0046"] = <
					text = <"*spMet(en)">
					description = <"*Measured via pulse CO-oximetry, the saturation of methoxyhaemoglobin in the peripheral blood.(en)">
				>
				["at0048"] = <
					text = <"*Transmittal(en)">
					description = <"*A pulse oximetry transmittal sensor was applied.(en)">
				>
				["at0049"] = <
					text = <"*Reflective(en)">
					description = <"*A pulse oximetry reflective sensor was applied.(en)">
				>
				["at0050"] = <
					text = <"*Clamp(en)">
					description = <"*A pulse oximetry clamp sensor was applied.(en)">
				>
				["at0051"] = <
					text = <"*Strip(en)">
					description = <"*A pulse oximetry strip sensor was applied.(en)">
				>
				["at0052"] = <
					text = <"*Electrode(en)">
					description = <"*A transcutaneous electrode sensor was applied.(en)">
				>
				["at0054"] = <
					text = <"*Waveform(en)">
					description = <"*A waveform reading associated with the oximetry measurement.(en)">
				>
			>
		>
		["en"] = <
			items = <
				["at0000"] = <
					text = <"Indirect oximetry">
					description = <"Method of monitoring blood gas measurements such as Spo2 and pTCO2 by indirect, currently non-invasive, means.">
				>
				["at0001"] = <
					text = <"Event Series">
					description = <"@ internal @">
				>
				["at0002"] = <
					text = <"Any event">
					description = <"Timing event.">
				>
				["at0003"] = <
					text = <"Tree">
					description = <"@ internal @">
				>
				["at0006"] = <
					text = <"SpO2">
					description = <"Measured via pulse oximetry, the saturation of oxygen in the peripheral blood.">
					comment = <"SpO2 is defined as the ratio of oxyhaemoglobin (HbO2) to the total concentration of haemoglobin (HbO2 + deoxyhaemoglobin).">
				>
				["at0007"] = <
					text = <"List">
					description = <"@ internal @">
				>
				["at0009"] = <
					text = <"Sensor site">
					description = <"The site of the measurement sensor.">
				>
				["at0014"] = <
					text = <"Tree">
					description = <"@ internal @">
				>
				["at0015"] = <
					text = <"Ambient oxygen">
					description = <"Details of the amount of oxygen available to the subject at the time of observation.  Assumed values of 21% oxygen concentration, Fi02 of 0.21 and oxygen flow rate of 0 l/min or 0 ml/min.">
				>
				["at0016"] = <
					text = <"Confounding factors">
					description = <"Comment on and record other incidental factors that may be affect interpretation of the observation. For example, motion, pain, poor perfusion, infant feeding.">
				>
				["at0018"] = <
					text = <"Device">
					description = <"Details of the non-invasive oximetry device used.">
				>
				["at0019"] = <
					text = <"Multimedia image">
					description = <"Details of a series of oximetry readings, other than waveforms, expressed as a multimedia image or series of images. Waveforms should be recorded using the Waveform slot and associated cluster archetype.">
				>
				["at0020"] = <
					text = <"Sensor type">
					description = <"The type of measurement sensor used e.g. transmittal, reflective, clamp or strip, electrode.">
				>
				["at0034"] = <
					text = <"Exertion">
					description = <"Details about physical activity undertaken at the time of measurement.">
				>
				["at0036"] = <
					text = <"Comment">
					description = <"A text comment about the indirect oximetry result.">
				>
				["at0037"] = <
					text = <"Electrode operating temperature">
					description = <"The operating temperature of a transcutaneous oximeter electrode.">
				>
				["at0038"] = <
					text = <"Time of sensor application">
					description = <"The date and time at which the sensor was applied. Significant for transcutaneous oximetry.">
				>
				["at0039"] = <
					text = <"ptcO2">
					description = <"Measured via transcutaneous electrode oximetry, the partial pressure of oxygen in the peripheral blood.">
				>
				["at0040"] = <
					text = <"ptcCO2">
					description = <"Measured via transcutaneous electrode oximetry, the partial pressure of carbon dioxide in the peripheral blood.">
				>
				["at0044"] = <
					text = <"spOC">
					description = <"Measured via pulse CO-oximetry, the oxygen content of the peripheral blood.">
				>
				["at0045"] = <
					text = <"spCO">
					description = <"Measured via pulse CO-oximetry, the saturation of carboxyhaemoglobin in the perpiheral blood.">
				>
				["at0046"] = <
					text = <"spMet">
					description = <"Measured via pulse CO-oximetry, the saturation of methoxyhaemoglobin in the peripheral blood.">
				>
				["at0048"] = <
					text = <"Transmittal">
					description = <"A pulse oximetry transmittal sensor was applied.">
				>
				["at0049"] = <
					text = <"Reflective">
					description = <"A pulse oximetry reflective sensor was applied.">
				>
				["at0050"] = <
					text = <"Clamp">
					description = <"A pulse oximetry clamp sensor was applied.">
				>
				["at0051"] = <
					text = <"Strip">
					description = <"A pulse oximetry strip sensor was applied.">
				>
				["at0052"] = <
					text = <"Electrode">
					description = <"A transcutaneous electrode sensor was applied.">
				>
				["at0054"] = <
					text = <"Waveform">
					description = <"A waveform reading associated with the oximetry measurement.">
				>
			>
		>
	>
	term_bindings = <
		["SNOMED-CT"] = <
			items = <
			>
		>
		["LOINC"] = <
			items = <
			>
		>
	>
