# Supplementary material for: Retrospective checking of compliance with practice guidelines for acute stroke care: a novel experiment using openEHR’s Guideline Definition Language
Source: BMC Med Inform Decis Mak. 2014 May 10;14:39. doi: 10.1186/1472-6947-14-39 (PMC4052843; doi:10.1186/1472-6947-14-39)
Supplement: Additional file 3 — Archetypes – contains all archetypes used in this work as ADL files. ADL files can be viewed by the Archetype Editor, available at http://www.openehr.org/downloads/archetypeeditor/home. [file 1472-6947-14-39-S3.zip › Archetypes/openEHR-EHR-OBSERVATION.lab_test-blood_glucose.v1.adl]

archetype (adl_version=1.4)
	openEHR-EHR-OBSERVATION.lab_test-blood_glucose.v1
specialise
	openEHR-EHR-OBSERVATION.lab_test.v1

concept
	[at0000.1]	-- Blood glucose
language
	original_language = <[ISO_639-1::en]>
description
	original_author = <
		["name"] = <"Dr Ian McNicoll">
		["organisation"] = <"Ocean Informatics, United Kingdom">
		["email"] = <"ian.mcnicoll@oceaninformatics.com">
		["date"] = <"27/01/2009">
	>
	details = <
		["en"] = <
			language = <[ISO_639-1::en]>
			purpose = <"Recording blood glucose measurements with a full history and state model to allow the patient state to be recorded.


">
			use = <"For BSL measurements, GTTs and following other challenges.">
			keywords = <"lab", "pathology", "biochemistry", "laboratory", "GTT", "glucose tolerance", "BSL", "blood sugar">
			misuse = <"">
			copyright = <"© openEHR Foundation">
		>
	>
	lifecycle_state = <"AuthorDraft">
	other_contributors = <"Heather Leslie AEG / Ocean Infomatics", "Sam Heard Ocean Informatics">
	other_details = <
		["MD5-CAM-1.0.1"] = <"52C1B996A12C2F159FF839326341D9B4">
		["references"] = <"">
	>

definition
	OBSERVATION[at0000.1] matches {	-- Blood glucose
		data matches {
			HISTORY[at0001] matches {	-- Event Series
				events cardinality matches {1..*; unordered} matches {
					EVENT[at0002] occurrences matches {0..1} matches {	-- Any event
						data matches {
							ITEM_TREE[at0003] matches {	-- Tree
								items cardinality matches {0..*; unordered} matches {
									ELEMENT[at0005] occurrences matches {0..1} matches {	-- Test name
										value matches {
											DV_TEXT matches {*}
										}
									}
									ELEMENT[at0077] occurrences matches {0..1} matches {	-- Diagnostic service
										value matches {
											DV_TEXT matches {*}
										}
									}
									ELEMENT[at0073] occurrences matches {0..1} matches {	-- Test status
										value matches {
											DV_CODED_TEXT matches {
												defining_code matches {
													[local::
													at0037, 	-- Interim
													at0038, 	-- Final
													at0039, 	-- Supplementary
													at0040, 	-- Corrected (amended)
													at0074, 	-- Aborted
													at0079]	-- Never performed
												}
											}
										}
									}
									allow_archetype CLUSTER[at0065] occurrences matches {0..*} matches {	-- Specimen detail
										include
											archetype_id/value matches {/openEHR-EHR-CLUSTER\.specimen\.v1/}
										exclude
											archetype_id/value matches {/.*/}
									}
									ELEMENT[at0078.2] occurrences matches {0..1} matches {	-- Blood glucose
										value matches {
											C_DV_QUANTITY <
												property = <[openehr::119]>
												list = <
													["1"] = <
														units = <"mmol/l">
													>
													["2"] = <
														units = <"mg/dl">
														magnitude = <|0.0|>
													>
												>
											>
										}
									}
									ELEMENT[at0078] occurrences matches {0..*} matches {*}
									allow_archetype CLUSTER[at0089] occurrences matches {0..*} matches {	-- Per-result annotation
										include
											archetype_id/value matches {/openEHR-EHR-CLUSTER\.lab_result_annotation(-[a-zA-Z0-9_]+)*\.v1/}
										exclude
											archetype_id/value matches {/.*/}
									}
									ELEMENT[at0057] occurrences matches {0..1} matches {	-- Overall interpretation
										value matches {
											DV_TEXT matches {*}
										}
									}
									ELEMENT[at0010] occurrences matches {0..*} matches {	-- Multimedia representation
										value matches {
											DV_MULTIMEDIA matches {
												media_type matches {[openEHR::]}
											}
										}
									}
								}
							}
						}
						state matches {
							ITEM_TREE[at0.89] matches {	-- Tree
								items cardinality matches {0..*; unordered} matches {
									CLUSTER[at0.90] occurrences matches {0..1} matches {	-- Diet
										items cardinality matches {0..*; unordered} matches {
											ELEMENT[at0.91] occurrences matches {0..1} matches {	-- Intake
												value matches {
													DV_CODED_TEXT matches {
														defining_code matches {
															[local::
															at0.92, 	-- Fasting
															at0.93, 	-- Post-prandial
															at0.94, 	-- Pre-prandial
															at0.95; 	-- Random
															at0.95]	-- assumed value
														}
													}
												}
											}
											ELEMENT[at0.96] occurrences matches {0..1} matches {	-- Duration
												value matches {
													DV_DURATION matches {
														value matches {PDTHMS}
													}
												}
											}
											ELEMENT[at0.97] occurrences matches {0..1} matches {	-- Description
												value matches {
													DV_TEXT matches {*}
												}
											}
										}
									}
									CLUSTER[at0.98] occurrences matches {0..1} matches {	-- Glucose challenge
										items cardinality matches {0..*; unordered} matches {
											ELEMENT[at0.100] occurrences matches {0..1} matches {	-- Dose
												value matches {
													C_DV_QUANTITY <
														property = <[openehr::124]>
														list = <
															["1"] = <
																units = <"gm">
																magnitude = <|>=0.0|>
															>
														>
													>
												}
											}
											ELEMENT[at0.101] occurrences matches {0..1} matches {	-- Route
												value matches {
													DV_CODED_TEXT matches {
														defining_code matches {
															[local::
															at0.105, 	-- Oral
															at0.106; 	-- Intravenous
															at0.105]	-- assumed value
														}
													}
												}
											}
											ELEMENT[at0.99] occurrences matches {0..1} matches {	-- Timing
												value matches {
													DV_CODED_TEXT matches {
														defining_code matches {
															[local::
															at0.103, 	-- Pre-challenge
															at0.104; 	-- Post-challenge
															at0.104]	-- assumed value
														}
													}
												}
											}
											use_node ELEMENT occurrences matches {0..1} /data[at0001]/events[at0002]/state[at0.89]/items[at0.90]/items[at0.96]	-- /data[Event Series]/events[Any event]/state[Tree]/items[Diet]/items[Duration]
										}
									}
									CLUSTER[at0.107] occurrences matches {0..1} matches {	-- Insulin challenge
										items cardinality matches {0..*; unordered} matches {
											ELEMENT[at0.110] occurrences matches {0..1} matches {	-- Dose
												value matches {
													C_DV_QUANTITY <
														property = <[openehr::445]>
														list = <
															["1"] = <
																units = <"U">
																magnitude = <|>=0.0|>
															>
														>
													>
												}
											}
											ELEMENT[at0.111] occurrences matches {0..1} matches {	-- Route
												value matches {
													DV_CODED_TEXT matches {
														defining_code matches {
															[local::
															at0.112, 	-- Intravenous
															at0.113; 	-- Subcutaneous
															at0.113]	-- assumed value
														}
													}
												}
											}
											use_node ELEMENT occurrences matches {0..1} /data[at0001]/events[at0002]/state[at0.89]/items[at0.98]/items[at0.99]	-- /data[Event Series]/events[Any event]/state[Tree]/items[Glucose challenge]/items[Timing]
											use_node ELEMENT occurrences matches {0..1} /data[at0001]/events[at0002]/state[at0.89]/items[at0.90]/items[at0.96]	-- /data[Event Series]/events[Any event]/state[Tree]/items[Diet]/items[Duration]
										}
									}
									CLUSTER[at0.108] occurrences matches {0..1} matches {	-- Event
										items cardinality matches {0..*; unordered} matches {
											ELEMENT[at0.109] occurrences matches {0..1} matches {	-- Event name
												value matches {
													DV_TEXT matches {*}
												}
											}
											use_node ELEMENT occurrences matches {0..1} /data[at0001]/events[at0002]/state[at0.89]/items[at0.98]/items[at0.99]	-- /data[Event Series]/events[Any event]/state[Tree]/items[Glucose challenge]/items[Timing]
											use_node ELEMENT occurrences matches {0..1} /data[at0001]/events[at0002]/state[at0.89]/items[at0.90]/items[at0.96]	-- /data[Event Series]/events[Any event]/state[Tree]/items[Diet]/items[Duration]
										}
									}
								}
							}
						}
					}
				}
			}
		}
		protocol matches {
			ITEM_TREE[at0004] matches {	-- Tree
				items cardinality matches {0..*; unordered} matches {
					CLUSTER[at0013] occurrences matches {0..1} matches {	-- Test identification
						items cardinality matches {0..*; unordered} matches {
							ELEMENT[at0062] occurrences matches {0..1} matches {	-- Placer order identifier
								value matches {
									DV_TEXT matches {*}
								}
							}
							ELEMENT[at0063] occurrences matches {0..1} matches {	-- Filler order Identifier
								value matches {
									DV_TEXT matches {*}
								}
							}
							ELEMENT[at0068] occurrences matches {0..1} matches {	-- Laboratory test result identifier
								value matches {
									DV_TEXT matches {*}
								}
							}
							allow_archetype CLUSTER[at0017] occurrences matches {0..*} matches {	-- Laboratory details  
								include
									archetype_id/value matches {/openEHR-EHR-CLUSTER\.organisation\.v1/}
								exclude
									archetype_id/value matches {/.*/}
							}
						}
					}
					ELEMENT[at0075] occurrences matches {0..1} matches {	-- Datetime result issued
						value matches {
							DV_DATE_TIME matches {*}
						}
					}
				}
			}
		}
	}


ontology
	term_definitions = <
		["en"] = <
			items = <
				["at0.100"] = <
					text = <"Dose">
					description = <"Dose of glucose.">
				>
				["at0.101"] = <
					text = <"Route">
					description = <"The route of administration of the glucose challenge.">
				>
				["at0.102"] = <
					text = <"New element">
					description = <"*">
				>
				["at0.103"] = <
					text = <"Pre-challenge">
					description = <"The sample was taken prior to the challenge.">
				>
				["at0.104"] = <
					text = <"Post-challenge">
					description = <"The sample was taken after the challenge.">
				>
				["at0.105"] = <
					text = <"Oral">
					description = <"The glucose was taken orally.">
				>
				["at0.106"] = <
					text = <"Intravenous">
					description = <"The glucose was administered intravenously">
				>
				["at0.107"] = <
					text = <"Insulin challenge">
					description = <"*">
				>
				["at0.108"] = <
					text = <"Event">
					description = <"An event.">
				>
				["at0.109"] = <
					text = <"Event name">
					description = <"A name for the event.">
				>
				["at0.110"] = <
					text = <"Dose">
					description = <"Dose of insulin.">
				>
				["at0.111"] = <
					text = <"Route">
					description = <"The route of administration of the insulin.">
				>
				["at0.112"] = <
					text = <"Intravenous">
					description = <"The insulin was administered intravenously.">
				>
				["at0.113"] = <
					text = <"Subcutaneous">
					description = <"The insulin was administered subcutaneously.">
				>
				["at0.89"] = <
					text = <"Tree">
					description = <"@ internal @">
				>
				["at0.90"] = <
					text = <"Diet">
					description = <"Description of when the patient has eaten.">
				>
				["at0.91"] = <
					text = <"Intake">
					description = <"Description of calorific intake.">
				>
				["at0.92"] = <
					text = <"Fasting">
					description = <"No calorific intake.">
				>
				["at0.93"] = <
					text = <"Post-prandial">
					description = <"After a meal">
				>
				["at0.94"] = <
					text = <"Pre-prandial">
					description = <"Before a meal.">
				>
				["at0.95"] = <
					text = <"Random">
					description = <"Timing is not known.">
				>
				["at0.96"] = <
					text = <"Duration">
					description = <"The timing of the specimen in relation to the intake.">
				>
				["at0.97"] = <
					text = <"Description">
					description = <"Description of the intake.">
				>
				["at0.98"] = <
					text = <"Glucose challenge">
					description = <"Information about a glucose challenge if relevant.">
				>
				["at0.99"] = <
					text = <"Timing">
					description = <"The relationship of the sample to the challenge.">
				>
				["at0000"] = <
					text = <"Laboratory test">
					description = <"To record the result of a laboratory test which may be used to record a single valued test but will often be specialised or templated to represent multiple value or 'panel' tests.
This archetype also acts as the parent for specialisations appropriate for more specific laboratory tests microbiology, histopathology.">
				>
				["at0000.1"] = <
					text = <"Blood glucose">
					description = <"The concentration of glucose in the blood.
">
				>
				["at0001"] = <
					text = <"Event Series">
					description = <"@ internal @">
				>
				["at0002"] = <
					text = <"Any event">
					description = <"*">
				>
				["at0003"] = <
					text = <"Tree">
					description = <"@ internal @">
				>
				["at0004"] = <
					text = <"Tree">
					description = <"@ internal @">
				>
				["at0005"] = <
					text = <"Test name">
					description = <"Specific identifier for this lab test. e.g. Full blood count , blood glucose, urine microbiology.  May equate to the result name for a single value result. Commonly a coded term e.g from LOINC or SNOMED-CT.">
				>
				["at0010"] = <
					text = <"Multimedia representation">
					description = <"Representations of the whole test in mutlimedia e.g image, audio, video.">
				>
				["at0013"] = <
					text = <"Test identification">
					description = <"Unique identifiers used in delivery of the care process.">
				>
				["at0017"] = <
					text = <"Laboratory details  ">
					description = <"Demographic details of the laboratory with responsibility for the test. Details of secondary laboratories may also be included.">
				>
				["at0037"] = <
					text = <"Interim">
					description = <"This is an initial or interim result - further updates are anticipated">
				>
				["at0038"] = <
					text = <"Final">
					description = <"This is the final result. No further alterations are anticipated">
				>
				["at0039"] = <
					text = <"Supplementary">
					description = <"This is a supplememtary result in addition to the Interim result">
				>
				["at0040"] = <
					text = <"Corrected (amended)">
					description = <"This is a Correction which should replace any previous results">
				>
				["at0057"] = <
					text = <"Overall interpretation">
					description = <"An overall interpretative comment on this test.">
				>
				["at0062"] = <
					text = <"Placer order identifier">
					description = <"The ID assigned to the order by the order requester. Equivalent to the NEHTA Requester Order Identifier.">
				>
				["at0063"] = <
					text = <"Filler order Identifier">
					description = <"The ID assigned to the test order by the order filler, usually by the (LIS) Laboratory Information System. Equivalent to the DICOM Accession Number and NEHTA Laboratory Request Identifier.">
				>
				["at0065"] = <
					text = <"Specimen detail">
					description = <"Details of the specimen being reported where all individual results are derived from the same specimen">
				>
				["at0068"] = <
					text = <"Laboratory test result identifier">
					description = <"The identifier given to the laboratory test result of a pathology 
investigation.">
				>
				["at0073"] = <
					text = <"Test status">
					description = <"The status of the lab test as a whole.">
				>
				["at0074"] = <
					text = <"Aborted">
					description = <"*">
				>
				["at0075"] = <
					text = <"Datetime result issued">
					description = <"The date and/or time that the result was issued for the recorded 
‘test status’. ">
					comment = <"The date and time related to the results status is
useful for version control and cumulative results for the report.">
				>
				["at0077"] = <
					text = <"Diagnostic service">
					description = <"The type of high-level diagnostic service e.g. biochemistry, haematology. ">
				>
				["at0078"] = <
					text = <"Result">
					description = <"The result of the test.">
				>
				["at0078.1"] = <
					text = <"Blood glucose">
					description = <"Concentration of blood glucose in the sample.">
				>
				["at0078.2"] = <
					text = <"Blood glucose">
					description = <"Concentration of blood glucose in the sample.">
				>
				["at0079"] = <
					text = <"Never performed">
					description = <"The test was never performed.">
				>
				["at0089"] = <
					text = <"Per-result annotation">
					description = <"Slot to allow an annotation to be added to a particular test result at run-time.">
				>
			>
		>
	>
