# Supplementary material for: Retrospective checking of compliance with practice guidelines for acute stroke care: a novel experiment using openEHR’s Guideline Definition Language
Source: BMC Med Inform Decis Mak. 2014 May 10;14:39. doi: 10.1186/1472-6947-14-39 (PMC4052843; doi:10.1186/1472-6947-14-39)
Supplement: Additional file 3 — Archetypes – contains all archetypes used in this work as ADL files. ADL files can be viewed by the Archetype Editor, available at http://www.openehr.org/downloads/archetypeeditor/home. [file 1472-6947-14-39-S3.zip › Archetypes/openEHR-EHR-OBSERVATION.nihss.v1.adl]

archetype (adl_version=1.4)
	openEHR-EHR-OBSERVATION.nihss.v1

concept
	[at0000]	-- NIH Stroke Scale
language
	original_language = <[ISO_639-1::en]>
	translations = <
		["sv"] = <
			language = <[ISO_639-1::sv]>
			author = <
				["name"] = <"?">
			>
		>
	>
description
	original_author = <
		["name"] = <"Nadim Anani">
		["organisation"] = <"Karolinska Institutet / Cambio Healthcare Systems">
		["email"] = <"nadim.anani@ki.se">
		["date"] = <"2011-12-02">
	>
	details = <
		["en"] = <
			language = <[ISO_639-1::en]>
			purpose = <"To capture the National Institutes of Health Stroke Scale (NIHSS) aspects and score for assessing the stroke severity and neurological status of patients who have had a very recent stroke or are thought to have just had a stroke.">
			use = <"Within acute stroke management and care.">
			misuse = <"">
			copyright = <"">
		>
		["sv"] = <
			language = <[ISO_639-1::sv]>
			purpose = <"To capture the National Institutes of Health Stroke Scale (NIHSS) aspects and score for assessing the stroke severity and neurological status of patients who have had a very recent stroke or are thought to have just had a stroke.">
			use = <"Within acute stroke management and care.">
			misuse = <"">
			copyright = <"">
		>
	>
	lifecycle_state = <"Initial">
	other_contributors = <"Tiago Prazeres Moreira, Karolinska Stroke Research Unit, Sweden", "Rong Chen, Cambio Healthcare Systems, Sweden">
	other_details = <
		["references"] = <"http://www.nihstrokescale.org/

http://nihss-english.trainingcampus.net/UAS/Modules/TREES/windex.aspx

http://www.nihstrokescale.org/docs/NIH_Stroke_Scale.pdf

ADAMS HP Jr, del Zoppo G, Alberts MJ, Bhatt DL, Brass L, Furlan A, Grubb RL, Higashida RT, Jauch EC, Kidwell C, Lyden PD, Morgenstern LB, Qureshi AI, Rosenwasser RH, Scott PA, Wijdicks EF; American Heart Association/American Stroke Association Stroke Council; American Heart Association/American Stroke Association Clinical Cardiology Council; American Heart Association/American Stroke Association Cardiovascular Radiology and Intervention Council; Atherosclerotic Peripheral Vascular Disease Working Group; Quality of Care Outcomes in Research Interdisciplinary Working Group. GUIDELINES for the early management of adults with ischemic stroke: a guideline from the American Heart Association/American Stroke Association Stroke Council, Clinical Cardiology Council, Cardiovascular Radiology and Intervention Council, and the Atherosclerotic Peripheral Vascular Disease and Quality of Care Outcomes in Research Interdisciplinary Working Groups: The American Academy of Neurology affirms the value of this guideline as an educational tool for neurologists. CIRCULATION. 2007 Oct 30;116(18):e515.">
		["MD5-CAM-1.0.1"] = <"C5DCFF2203AE8F87336B99454FEC4F28">
	>

definition
	OBSERVATION[at0000] matches {	-- NIH Stroke Scale
		data matches {
			HISTORY[at0001] matches {	-- Event Series(sv)
				events cardinality matches {1..*; unordered} matches {
					EVENT[at0002] matches {	-- *vilken händelse som helst(sv)
						data matches {
							ITEM_TREE[at0003] matches {	-- *Träd(sv)
								items cardinality matches {17..*; unordered} matches {
									ELEMENT[at0004] matches {	-- Level of Consciousness(sv)
										value matches {
											0|[local::at0005], 	-- Alert(sv)
											1|[local::at0006], 	-- *Not alert 1(en)
											2|[local::at0007], 	-- *Not alert 2(en)
											3|[local::at0008]  	-- *Least consciousness(en)
										}
									}
									ELEMENT[at0009] matches {	-- LOC Questions(sv)
										value matches {
											0|[local::at0010], 	-- *Answers both questions correctly.(en)
											1|[local::at0011], 	-- *Answers one question correctly.(en)
											2|[local::at0012]  	-- *Answers neither question correctly.(en)
										}
									}
									ELEMENT[at0013] matches {	-- LOC Commands(sv)
										value matches {
											0|[local::at0014], 	-- *Performs both tasks correctly.(en)
											1|[local::at0015], 	-- *Performs one task correctly.(en)
											2|[local::at0016]  	-- *Performs neither task correctly.(en)
										}
									}
									ELEMENT[at0017] matches {	-- Best Gaze(sv)
										value matches {
											0|[local::at0018], 	-- *Normal(en)
											1|[local::at0019], 	-- Partial gaze palsy(sv)
											2|[local::at0020]  	-- *Forced deviation, or total gaze paresis not overcome by the oculocephalic maneuver.(en)
										}
									}
									ELEMENT[at0021] matches {	-- Visual(sv)
										value matches {
											0|[local::at0022], 	-- *No visual loss(en)
											1|[local::at0023], 	-- *Partial hemianopia(en)
											2|[local::at0024], 	-- *Complete hemianopia(en)
											3|[local::at0025]  	-- Bilateral hemianopia(sv)
										}
									}
									ELEMENT[at0026] matches {	-- Facial palsy(sv)
										value matches {
											0|[local::at0027], 	-- Normal(sv)
											1|[local::at0028], 	-- Minor paralysis(sv)
											2|[local::at0029], 	-- Partial paralysis(sv)
											3|[local::at0030]  	-- *Complete paralysis of one or both sides (absence of facial movement in the upper and lower face).(en)
										}
									}
									ELEMENT[at0031] matches {	-- Motor Left Arm(sv)
										value matches {
											-1|[local::at0038], 	-- *UN: Amputation or joint fusion(en)
											0|[local::at0032], 	-- No drift(sv)
											1|[local::at0033], 	-- Drift(sv)
											2|[local::at0034], 	-- Some effort against gravity(sv)
											3|[local::at0035], 	-- No effort against gravity(sv)
											4|[local::at0036]  	-- *No movement(en)
										}
									}
									ELEMENT[at0067] matches {	-- Sensory(sv)
										value matches {
											0|[local::at0068], 	-- *Normal(en)
											1|[local::at0069], 	-- Mild-to-moderate sensory loss(sv)
											2|[local::at0070]  	-- Severe to total sensory loss(sv)
										}
									}
									ELEMENT[at0071] matches {	-- Best Language(sv)
										value matches {
											0|[local::at0072], 	-- No aphasia(sv)
											1|[local::at0073], 	-- Mild-to-moderate aphasia(sv)
											2|[local::at0074], 	-- Severe aphasia(sv)
											3|[local::at0075]  	-- Mute, global aphasia(sv)
										}
									}
									ELEMENT[at0040] matches {	-- Motor Right Arm(sv)
										value matches {
											-1|[local::at0041], 	-- *UN: Amputation or joint fusion(en)
											0|[local::at0042], 	-- No drift(sv)
											1|[local::at0043], 	-- Drift(sv)
											2|[local::at0044], 	-- Some effort against gravity(sv)
											3|[local::at0045], 	-- No effort against gravity(sv)
											4|[local::at0046]  	-- *No movement(en)
										}
									}
									ELEMENT[at0048] matches {	-- Motor Left Leg(sv)
										value matches {
											-1|[local::at0054], 	-- *UN: Amputation or joint fusion(en)
											0|[local::at0049], 	-- No drift(sv)
											1|[local::at0050], 	-- Drift(sv)
											2|[local::at0051], 	-- Some effort against gravity(sv)
											3|[local::at0052], 	-- No effort against gravity(sv)
											4|[local::at0053]  	-- *No movement(en)
										}
									}
									ELEMENT[at0055] matches {	-- Motor Right Leg(sv)
										value matches {
											-1|[local::at0056], 	-- *UN: Amputation or joint fusion(en)
											0|[local::at0057], 	-- No drift(sv)
											1|[local::at0058], 	-- Drift(sv)
											2|[local::at0059], 	-- Some effort against gravity(sv)
											3|[local::at0060], 	-- No effort against gravity(sv)
											4|[local::at0061]  	-- *No movement(en)
										}
									}
									ELEMENT[at0062] matches {	-- Limb Ataxia(sv)
										value matches {
											-1|[local::at0066], 	-- -1 represents 'UN': Amputation or joint fusion(sv)
											0|[local::at0063], 	-- Absent(sv)
											1|[local::at0064], 	-- Present in one limb(sv)
											2|[local::at0065]  	-- Present in 2 limbs(sv)
										}
									}
									ELEMENT[at0076] matches {	-- Dysarthria(sv)
										value matches {
											-1|[local::at0080], 	-- *UN: Intubated or other physical barrier(en)
											0|[local::at0077], 	-- *Normal(en)
											1|[local::at0078], 	-- Mild-to-moderate dysarthria(sv)
											2|[local::at0079]  	-- Severe dysarthria(sv)
										}
									}
									ELEMENT[at0081] matches {	-- Extinction and Inattention(sv)
										value matches {
											0|[local::at0082], 	-- *No abnormality(en)
											1|[local::at0083], 	-- *Visual, tactile, auditory, spatial, or personal inattention or extinction to bilateral simultaneous stimulation in one of the sensory modalities.(en)
											2|[local::at0084]  	-- Profound hemi-inattention or extinction to more than one modality(sv)
										}
									}
									ELEMENT[at0085] matches {	-- Total Score(sv)
										value matches {
											DV_COUNT matches {
												magnitude matches {|0..42|}
											}
										}
									}
									ELEMENT[at0086] matches {	-- Stroke Interval(sv)
										value matches {
											DV_CODED_TEXT matches {
												defining_code matches {
													[local::
													at0087, 	-- Baseline(sv)
													at0088, 	-- 1 hour post treatment(sv)
													at0093, 	-- 4 hours post treatment(sv)
													at0089, 	-- 24 hours post onset of symptoms ±20 minutes(sv)
													at0090, 	-- 7-10 days(sv)
													at0091, 	-- 3 months(sv)
													at0092]	-- Other(sv)
												}
											}
										}
									}
								}
							}
						}
					}
				}
			}
		}
	}

ontology
	term_definitions = <
		["en"] = <
			items = <
				["at0000"] = <
					text = <"NIH Stroke Scale">
					description = <"This archetype was defined based on the references mentioned and the experiences of the contributors.">
				>
				["at0001"] = <
					text = <"Event Series">
					description = <"@ internal @">
				>
				["at0002"] = <
					text = <"vilken händelse som helst">
					description = <"*">
				>
				["at0003"] = <
					text = <"Träd">
					description = <"@ internal @">
				>
				["at0004"] = <
					text = <"Level of Consciousness">
					description = <"Element 1a.">
				>
				["at0005"] = <
					text = <"Alert">
					description = <"keenly responsive.">
				>
				["at0006"] = <
					text = <"Not alert 1">
					description = <"still arousable by minor stimulation to obey, answer, or respond.">
				>
				["at0007"] = <
					text = <"Not alert 2">
					description = <"requires repeated stimulation to attend, or is obtunded and requires strong or painful stimulation to make movements (not stereotyped).">
				>
				["at0008"] = <
					text = <"Least consciousness">
					description = <"responds only with reflex motor or autonomic effects or totally unresponsive, flaccid, and areflexic.">
				>
				["at0009"] = <
					text = <"LOC Questions">
					description = <"Element 1b.">
				>
				["at0010"] = <
					text = <"Answers both questions correctly.">
					description = <"Answers both LOC questions correctly.">
				>
				["at0011"] = <
					text = <"Answers one question correctly.">
					description = <"Answers one LOC question correctly.">
				>
				["at0012"] = <
					text = <"Answers neither question correctly.">
					description = <"Answers neither LOC question correctly.">
				>
				["at0013"] = <
					text = <"LOC Commands">
					description = <"Element 1c.">
				>
				["at0014"] = <
					text = <"Performs both tasks correctly.">
					description = <"Performs both LOC tasks correctly.">
				>
				["at0015"] = <
					text = <"Performs one task correctly.">
					description = <"Performs one LOC task correctly.">
				>
				["at0016"] = <
					text = <"Performs neither task correctly.">
					description = <"Performs neither LOC task correctly.">
				>
				["at0017"] = <
					text = <"Best Gaze">
					description = <"Element 2.">
				>
				["at0018"] = <
					text = <"Normal">
					description = <"Normal gaze.">
				>
				["at0019"] = <
					text = <"Partial gaze palsy">
					description = <"gaze is abnormal in one or both eyes, but forced deviation or total gaze paresis is not present.">
				>
				["at0020"] = <
					text = <"Forced deviation, or total gaze paresis not overcome by the oculocephalic maneuver.">
					description = <"Weakest gaze.">
				>
				["at0021"] = <
					text = <"Visual">
					description = <"Element 3.">
				>
				["at0022"] = <
					text = <"No visual loss">
					description = <"No visual loss.">
				>
				["at0023"] = <
					text = <"Partial hemianopia">
					description = <"Partial hemianopia.">
				>
				["at0024"] = <
					text = <"Complete hemianopia">
					description = <"Complete hemianopia.">
				>
				["at0025"] = <
					text = <"Bilateral hemianopia">
					description = <"blind including cortical blindness.">
				>
				["at0026"] = <
					text = <"Facial palsy">
					description = <"Element 4.">
				>
				["at0027"] = <
					text = <"Normal">
					description = <"normal symmetrical movements.">
				>
				["at0028"] = <
					text = <"Minor paralysis">
					description = <"flattened nasolabial fold, asymmetry on smiling.">
				>
				["at0029"] = <
					text = <"Partial paralysis">
					description = <"total or near-total paralysis of lower face.">
				>
				["at0030"] = <
					text = <"Complete paralysis">
					description = <"Complete paralysis of one or both sides (absence of facial movement in the upper and lower face).">
				>
				["at0031"] = <
					text = <"Motor Left Arm">
					description = <"Element 5a.">
				>
				["at0032"] = <
					text = <"No drift">
					description = <"limb holds 90 (or 45) degrees for full 10 seconds.">
				>
				["at0033"] = <
					text = <"Drift">
					description = <"limb holds 90 (or 45) degrees, but drifts down before full 10 seconds; does not hit bed or other support.">
				>
				["at0034"] = <
					text = <"Some effort against gravity">
					description = <"limb cannot get to or maintain (if cued) 90 (or 45) degrees, drifts down to bed, but has some effort against gravity.">
				>
				["at0035"] = <
					text = <"No effort against gravity">
					description = <"limb falls.">
				>
				["at0036"] = <
					text = <"No movement">
					description = <"No movement.">
				>
				["at0038"] = <
					text = <"UN: Amputation or joint fusion">
					description = <"UN [plus explanation].">
				>
				["at0040"] = <
					text = <"Motor Right Arm">
					description = <"Element 5b.">
				>
				["at0041"] = <
					text = <"UN: Amputation or joint fusion">
					description = <"UN [plus explanation].">
				>
				["at0042"] = <
					text = <"No drift">
					description = <"limb holds 90 (or 45) degrees for full 10 seconds.">
				>
				["at0043"] = <
					text = <"Drift">
					description = <"limb holds 90 (or 45) degrees, but drifts down before full 10 seconds; does not hit bed or other support.">
				>
				["at0044"] = <
					text = <"Some effort against gravity">
					description = <"limb cannot get to or maintain (if cued) 90 (or 45) degrees, drifts down to bed, but has some effort against gravity.">
				>
				["at0045"] = <
					text = <"No effort against gravity">
					description = <"limb falls.">
				>
				["at0046"] = <
					text = <"No movement">
					description = <"No movement.">
				>
				["at0048"] = <
					text = <"Motor Left Leg">
					description = <"Element 6a.">
				>
				["at0049"] = <
					text = <"No drift">
					description = <"leg holds 30-degree position for full 5 seconds.">
				>
				["at0050"] = <
					text = <"Drift">
					description = <"leg falls by the end of the 5-second period but does not hit bed.">
				>
				["at0051"] = <
					text = <"Some effort against gravity">
					description = <"leg falls to bed by 5 seconds, but has some effort against gravity.">
				>
				["at0052"] = <
					text = <"No effort against gravity">
					description = <"leg falls to bed immediately.">
				>
				["at0053"] = <
					text = <"No movement">
					description = <"No movement.">
				>
				["at0054"] = <
					text = <"UN: Amputation or joint fusion">
					description = <"UN [plus explanation].">
				>
				["at0055"] = <
					text = <"Motor Right Leg">
					description = <"Element 6b.">
				>
				["at0056"] = <
					text = <"UN: Amputation or joint fusion">
					description = <"UN [plus explanation].">
				>
				["at0057"] = <
					text = <"No drift">
					description = <"leg holds 30-degree position for full 5 seconds.">
				>
				["at0058"] = <
					text = <"Drift">
					description = <"leg falls by the end of the 5-second period but does not hit bed.">
				>
				["at0059"] = <
					text = <"Some effort against gravity">
					description = <"leg falls to bed by 5 seconds, but has some effort against gravity.">
				>
				["at0060"] = <
					text = <"No effort against gravity">
					description = <"leg falls to bed immediately.">
				>
				["at0061"] = <
					text = <"No movement">
					description = <"No movement.">
				>
				["at0062"] = <
					text = <"Limb Ataxia">
					description = <"Element 7.">
				>
				["at0063"] = <
					text = <"Absent">
					description = <"Absent.">
				>
				["at0064"] = <
					text = <"Present in one limb">
					description = <"Present in one limb.">
				>
				["at0065"] = <
					text = <"Present in 2 limbs">
					description = <"Present in 2 limbs.">
				>
				["at0066"] = <
					text = <"UN: Amputation or joint fusion">
					description = <"UN [plus explanation].">
				>
				["at0067"] = <
					text = <"Sensory">
					description = <"Element 8.">
				>
				["at0068"] = <
					text = <"Normal">
					description = <"Normal sensory.">
				>
				["at0069"] = <
					text = <"Mild-to-moderate sensory loss">
					description = <"patient feels pinprick is less sharp or is dull on the affected side; or there is a loss of superficial pain with pinprick, but patient is aware of being touched.">
				>
				["at0070"] = <
					text = <"Severe to total sensory loss">
					description = <"patient is not aware of being touched in the face, arm, and leg.">
				>
				["at0071"] = <
					text = <"Best Language">
					description = <"Element 9.">
				>
				["at0072"] = <
					text = <"No aphasia">
					description = <"normal.">
				>
				["at0073"] = <
					text = <"Mild-to-moderate aphasia">
					description = <"some obvious loss of fluency or facility of comprehension, without significant limitation on ideas expressed or form of expression. Reduction of speech and/or comprehension, however, makes conversation about provided materials difficult or impossible. For example, in conversation about provided materials, examiner can identify picture or naming card content from patient’s response.">
				>
				["at0074"] = <
					text = <"Severe aphasia">
					description = <"all communication is through fragmentary expression; great need for inference, questioning, and guessing by the listener. Range of information that can be exchanged is limited; listener carries burden of communication. Examiner cannot identify materials provided from patient response.">
				>
				["at0075"] = <
					text = <"Mute, global aphasia">
					description = <"no usable speech or auditory comprehension.">
				>
				["at0076"] = <
					text = <"Dysarthria">
					description = <"Element 10.">
				>
				["at0077"] = <
					text = <"Normal">
					description = <"Normal.">
				>
				["at0078"] = <
					text = <"Mild-to-moderate dysarthria">
					description = <"patient slurs at least some words and, at worst, can be understood with some difficulty.">
				>
				["at0079"] = <
					text = <"Severe dysarthria">
					description = <"patient's speech is so slurred as to be unintelligible in the absence of or out of proportion to any dysphasia, or is mute/anarthric.">
				>
				["at0080"] = <
					text = <"UN: Intubated or other physical barrier">
					description = <"UN [plus explanation].">
				>
				["at0081"] = <
					text = <"Extinction and Inattention">
					description = <"Element 11.">
				>
				["at0082"] = <
					text = <"No abnormality">
					description = <"No abnormality.">
				>
				["at0083"] = <
					text = <"Visual, tactile, auditory, spatial, or personal inattention or extinction to bilateral simultaneous stimulation in one of the sensory modalities.">
					description = <"Visual, tactile, auditory, spatial, or personal inattention or extinction to bilateral simultaneous stimulation in one of the sensory modalities.">
				>
				["at0084"] = <
					text = <"Profound hemi-inattention or extinction to more than one modality">
					description = <"does not recognize own hand or orients to only one side of space.">
				>
				["at0085"] = <
					text = <"Total Score">
					description = <"*">
				>
				["at0086"] = <
					text = <"Stroke Interval">
					description = <"*">
				>
				["at0087"] = <
					text = <"Baseline">
					description = <"*">
				>
				["at0088"] = <
					text = <"1 hour post treatment">
					description = <"*">
				>
				["at0089"] = <
					text = <"24 hours post onset of symptoms ±20 minutes">
					description = <"*">
				>
				["at0090"] = <
					text = <"7-10 days">
					description = <"*">
				>
				["at0091"] = <
					text = <"3 months">
					description = <"*">
				>
				["at0092"] = <
					text = <"Other">
					description = <"*">
				>
				["at0093"] = <
					text = <"4 hours post treatment">
					description = <"*">
				>
			>
		>
		["sv"] = <
			items = <
				["at0000"] = <
					text = <"NIH Stroke Scale">
					description = <"*">
				>
				["at0001"] = <
					text = <"Event Series(sv)">
					description = <"*@ internal @(sv)">
				>
				["at0002"] = <
					text = <"*vilken händelse som helst(sv)">
					description = <"**(sv)">
				>
				["at0003"] = <
					text = <"*Träd(sv)">
					description = <"*@ internal @(sv)">
				>
				["at0004"] = <
					text = <"Level of Consciousness(sv)">
					description = <"Element 1a.(sv)">
				>
				["at0005"] = <
					text = <"Alert(sv)">
					description = <"keenly responsive(sv)">
				>
				["at0006"] = <
					text = <"*Not alert 1(en)">
					description = <"*still arousable by minor stimulation to obey, answer, or respond.(en)">
				>
				["at0007"] = <
					text = <"*Not alert 2(en)">
					description = <"*requires repeated stimulation to attend, or is obtunded and requires strong or painful stimulation to make movements (not stereotyped).(en)">
				>
				["at0008"] = <
					text = <"*Least consciousness(en)">
					description = <"*responds only with reflex motor or autonomic effects or totally unresponsive, flaccid, and areflexic.(en)">
				>
				["at0009"] = <
					text = <"LOC Questions(sv)">
					description = <"Element 1b.(sv)">
				>
				["at0010"] = <
					text = <"*Answers both questions correctly.(en)">
					description = <"*Answers both LOC questions correctly.(en)">
				>
				["at0011"] = <
					text = <"*Answers one question correctly.(en)">
					description = <"*Answers one LOC question correctly.(en)">
				>
				["at0012"] = <
					text = <"*Answers neither question correctly.(en)">
					description = <"*Answers neither LOC question correctly.(en)">
				>
				["at0013"] = <
					text = <"LOC Commands(sv)">
					description = <"Element 1c.(sv)">
				>
				["at0014"] = <
					text = <"*Performs both tasks correctly.(en)">
					description = <"*Performs both LOC tasks correctly.(en)">
				>
				["at0015"] = <
					text = <"*Performs one task correctly.(en)">
					description = <"*Performs one LOC task correctly.(en)">
				>
				["at0016"] = <
					text = <"*Performs neither task correctly.(en)">
					description = <"*Performs neither LOC task correctly.(en)">
				>
				["at0017"] = <
					text = <"Best Gaze(sv)">
					description = <"Element 2.(sv)">
				>
				["at0018"] = <
					text = <"*Normal(en)">
					description = <"*Normal gaze.(en)">
				>
				["at0019"] = <
					text = <"Partial gaze palsy(sv)">
					description = <"gaze is abnormal in one or both eyes, but forced deviation or total gaze paresis is not present.(sv)">
				>
				["at0020"] = <
					text = <"*Forced deviation, or total gaze paresis not overcome by the oculocephalic maneuver.(en)">
					description = <"*Weakest gaze.(en)">
				>
				["at0021"] = <
					text = <"Visual(sv)">
					description = <"Element 3.(sv)">
				>
				["at0022"] = <
					text = <"*No visual loss(en)">
					description = <"*No visual loss.(en)">
				>
				["at0023"] = <
					text = <"*Partial hemianopia(en)">
					description = <"*Partial hemianopia.(en)">
				>
				["at0024"] = <
					text = <"*Complete hemianopia(en)">
					description = <"*Complete hemianopia.(en)">
				>
				["at0025"] = <
					text = <"Bilateral hemianopia(sv)">
					description = <"blind including cortical blindness.(sv)">
				>
				["at0026"] = <
					text = <"Facial palsy(sv)">
					description = <"Element 4.(sv)">
				>
				["at0027"] = <
					text = <"Normal(sv)">
					description = <"normal symmetrical movements.(sv)">
				>
				["at0028"] = <
					text = <"Minor paralysis(sv)">
					description = <"flattened nasolabial fold, asymmetry on smiling.(sv)">
				>
				["at0029"] = <
					text = <"Partial paralysis(sv)">
					description = <"total or near-total paralysis of lower face.(sv)">
				>
				["at0030"] = <
					text = <"*Complete paralysis of one or both sides (absence of facial movement in the upper and lower face).(en)">
					description = <"*Complete paralysis.(en)">
				>
				["at0031"] = <
					text = <"Motor Left Arm(sv)">
					description = <"Element 5a.(sv)">
				>
				["at0032"] = <
					text = <"No drift(sv)">
					description = <"limb holds 90 (or 45) degrees for full 10 seconds.(sv)">
				>
				["at0033"] = <
					text = <"Drift(sv)">
					description = <"limb holds 90 (or 45) degrees, but drifts down before full 10 seconds; does not hit bed or other support.(sv)">
				>
				["at0034"] = <
					text = <"Some effort against gravity(sv)">
					description = <"limb cannot get to or maintain (if cued) 90 (or 45) degrees, drifts down to bed, but has some effort against gravity.(sv)">
				>
				["at0035"] = <
					text = <"No effort against gravity(sv)">
					description = <"limb falls.(sv)">
				>
				["at0036"] = <
					text = <"*No movement(en)">
					description = <"*No movement.(en)">
				>
				["at0038"] = <
					text = <"*UN: Amputation or joint fusion(en)">
					description = <"*UN [plus explanation].(en)">
				>
				["at0040"] = <
					text = <"Motor Right Arm(sv)">
					description = <"Element 5b.(sv)">
				>
				["at0041"] = <
					text = <"*UN: Amputation or joint fusion(en)">
					description = <"*UN [plus explanation].(en)">
				>
				["at0042"] = <
					text = <"No drift(sv)">
					description = <"limb holds 90 (or 45) degrees for full 10 seconds.(sv)">
				>
				["at0043"] = <
					text = <"Drift(sv)">
					description = <"limb holds 90 (or 45) degrees, but drifts down before full 10 seconds; does not hit bed or other support.(sv)">
				>
				["at0044"] = <
					text = <"Some effort against gravity(sv)">
					description = <"limb cannot get to or maintain (if cued) 90 (or 45) degrees, drifts down to bed, but has some effort against gravity.(sv)">
				>
				["at0045"] = <
					text = <"No effort against gravity(sv)">
					description = <"limb falls.(sv)">
				>
				["at0046"] = <
					text = <"*No movement(en)">
					description = <"*No movement.(en)">
				>
				["at0048"] = <
					text = <"Motor Left Leg(sv)">
					description = <"Element 6a.(sv)">
				>
				["at0049"] = <
					text = <"No drift(sv)">
					description = <"leg holds 30-degree position for full 5 seconds.(sv)">
				>
				["at0050"] = <
					text = <"Drift(sv)">
					description = <"leg falls by the end of the 5-second period but does not hit bed.(sv)">
				>
				["at0051"] = <
					text = <"Some effort against gravity(sv)">
					description = <"leg falls to bed by 5 seconds, but has some effort against gravity.(sv)">
				>
				["at0052"] = <
					text = <"No effort against gravity(sv)">
					description = <"leg falls to bed immediately.(sv)">
				>
				["at0053"] = <
					text = <"*No movement(en)">
					description = <"*No movement.(en)">
				>
				["at0054"] = <
					text = <"*UN: Amputation or joint fusion(en)">
					description = <"*UN [plus explanation].(en)">
				>
				["at0055"] = <
					text = <"Motor Right Leg(sv)">
					description = <"Element 6b.(sv)">
				>
				["at0056"] = <
					text = <"*UN: Amputation or joint fusion(en)">
					description = <"*UN [plus explanation].(en)">
				>
				["at0057"] = <
					text = <"No drift(sv)">
					description = <"leg holds 30-degree position for full 5 seconds.(sv)">
				>
				["at0058"] = <
					text = <"Drift(sv)">
					description = <"leg falls by the end of the 5-second period but does not hit bed.(sv)">
				>
				["at0059"] = <
					text = <"Some effort against gravity(sv)">
					description = <"leg falls to bed by 5 seconds, but has some effort against gravity.(sv)">
				>
				["at0060"] = <
					text = <"No effort against gravity(sv)">
					description = <"leg falls to bed immediately.(sv)">
				>
				["at0061"] = <
					text = <"*No movement(en)">
					description = <"*No movement.(en)">
				>
				["at0062"] = <
					text = <"Limb Ataxia(sv)">
					description = <"Element 7.(sv)">
				>
				["at0063"] = <
					text = <"Absent(sv)">
					description = <"**(sv)">
				>
				["at0064"] = <
					text = <"Present in one limb(sv)">
					description = <"**(sv)">
				>
				["at0065"] = <
					text = <"Present in 2 limbs(sv)">
					description = <"**(sv)">
				>
				["at0066"] = <
					text = <"-1 represents 'UN': Amputation or joint fusion(sv)">
					description = <"has to be explained.(sv)">
				>
				["at0067"] = <
					text = <"Sensory(sv)">
					description = <"Element 8.(sv)">
				>
				["at0068"] = <
					text = <"*Normal(en)">
					description = <"*Normal sensory.(en)">
				>
				["at0069"] = <
					text = <"Mild-to-moderate sensory loss(sv)">
					description = <"patient feels pinprick is less sharp or is dull on the affected side; or there is a loss of superficial pain with pinprick, but patient is aware of being touched.(sv)">
				>
				["at0070"] = <
					text = <"Severe to total sensory loss(sv)">
					description = <"patient is not aware of being touched in the face, arm, and leg.(sv)">
				>
				["at0071"] = <
					text = <"Best Language(sv)">
					description = <"Element 9.(sv)">
				>
				["at0072"] = <
					text = <"No aphasia(sv)">
					description = <"normal.(sv)">
				>
				["at0073"] = <
					text = <"Mild-to-moderate aphasia(sv)">
					description = <"some obvious loss of fluency or facility of comprehension, without significant limitation on ideas expressed or form of expression. Reduction of speech and/or comprehension, however, makes conversation about provided materials difficult or impossible. For example, in conversation about provided materials, examiner can identify picture or naming card content from patient’s response.(sv)">
				>
				["at0074"] = <
					text = <"Severe aphasia(sv)">
					description = <"all communication is through fragmentary expression; great need for inference, questioning, and guessing by the listener. Range of information that can be exchanged is limited; listener carries burden of communication. Examiner cannot identify materials provided from patient response.(sv)">
				>
				["at0075"] = <
					text = <"Mute, global aphasia(sv)">
					description = <"no usable speech or auditory comprehension.(sv)">
				>
				["at0076"] = <
					text = <"Dysarthria(sv)">
					description = <"Element 10.(sv)">
				>
				["at0077"] = <
					text = <"*Normal(en)">
					description = <"*Normal.(en)">
				>
				["at0078"] = <
					text = <"Mild-to-moderate dysarthria(sv)">
					description = <"patient slurs at least some words and, at worst, can be understood with some difficulty.(sv)">
				>
				["at0079"] = <
					text = <"Severe dysarthria(sv)">
					description = <"patient's speech is so slurred as to be unintelligible in the absence of or out of proportion to any dysphasia, or is mute/anarthric.(sv)">
				>
				["at0080"] = <
					text = <"*UN: Intubated or other physical barrier(en)">
					description = <"*UN [plus explanation].(en)">
				>
				["at0081"] = <
					text = <"Extinction and Inattention(sv)">
					description = <"Element 11.(sv)">
				>
				["at0082"] = <
					text = <"*No abnormality(en)">
					description = <"*No abnormality.(en)">
				>
				["at0083"] = <
					text = <"*Visual, tactile, auditory, spatial, or personal inattention or extinction to bilateral simultaneous stimulation in one of the sensory modalities.(en)">
					description = <"*Visual, tactile, auditory, spatial, or personal inattention or extinction to bilateral simultaneous stimulation in one of the sensory modalities.(en)">
				>
				["at0084"] = <
					text = <"Profound hemi-inattention or extinction to more than one modality(sv)">
					description = <"does not recognize own hand or orients to only one side of space.(sv)">
				>
				["at0085"] = <
					text = <"Total Score(sv)">
					description = <"**(sv)">
				>
				["at0086"] = <
					text = <"Stroke Interval(sv)">
					description = <"(sv)">
				>
				["at0087"] = <
					text = <"Baseline(sv)">
					description = <"**(sv)">
				>
				["at0088"] = <
					text = <"1 hour post treatment(sv)">
					description = <"**(sv)">
				>
				["at0089"] = <
					text = <"24 hours post onset of symptoms ±20 minutes(sv)">
					description = <"**(sv)">
				>
				["at0090"] = <
					text = <"7-10 days(sv)">
					description = <"**(sv)">
				>
				["at0091"] = <
					text = <"3 months(sv)">
					description = <"**(sv)">
				>
				["at0092"] = <
					text = <"Other(sv)">
					description = <"**(sv)">
				>
				["at0093"] = <
					text = <"4 hours post treatment(sv)">
					description = <"**(sv)">
				>
			>
		>
	>
