# Supplementary material for: Retrospective checking of compliance with practice guidelines for acute stroke care: a novel experiment using openEHR’s Guideline Definition Language
Source: BMC Med Inform Decis Mak. 2014 May 10;14:39. doi: 10.1186/1472-6947-14-39 (PMC4052843; doi:10.1186/1472-6947-14-39)
Supplement: Additional file 4 — GDL Files – contains all decision support rules created by this work as GDL files. GDL files can be viewed by the GDL Editor, available at http://sourceforge.net/projects/gdl-editor/. [file 1472-6947-14-39-S4.zip]

Archive with 4 entries (3 files):
- GDL_Files/
- GDL_Files/ESO_2008_Guidelines.gdl
- GDL_Files/NIHSS_Score_Calculation.gdl
- GDL_Files/Thrombolysis_Contraindications.gdl
