# Supplementary material for: Retrospective checking of compliance with practice guidelines for acute stroke care: a novel experiment using openEHR’s Guideline Definition Language
Source: BMC Med Inform Decis Mak. 2014 May 10;14:39. doi: 10.1186/1472-6947-14-39 (PMC4052843; doi:10.1186/1472-6947-14-39)
Supplement: Additional file 4 — GDL Files – contains all decision support rules created by this work as GDL files. GDL files can be viewed by the GDL Editor, available at http://sourceforge.net/projects/gdl-editor/. [file 1472-6947-14-39-S4.zip › GDL_Files/ESO_2008_Guidelines.gdl]

(GUIDE) <
	gdl_version = <"0.1">
	id = <"ESO_2008_Guidelines">
	concept = <"gt0000">
	language = (LANGUAGE) <
		original_language = <[ISO_639-1::en]>
	>
	description = (RESOURCE_DESCRIPTION) <
		details = <
			["en"] = (RESOURCE_DESCRIPTION_ITEM) <
				keywords = <"clinical practice guidelines", "evidence-based medicine", "stroke", "acute stroke", "European Stroke Organisation">
				misuse = <"Outside acute stroke management and care.">
				purpose = <"Clinical decision support component within acute stroke patient care.">
				use = <"Within acute stroke management and care.">
			>
		>
		lifecycle_state = <"Author draft">
		original_author = <
			["date"] = <"2012-08-13">
			["email"] = <"nadim.anani@ki.se">
			["name"] = <"Nadim Anani">
			["organisation"] = <"Karolinska Institutet, Sweden">
		>
		other_details = <
			["references"] = <"ADAMS HP Jr, del Zoppo G, Alberts MJ, Bhatt DL, Brass L, Furlan A, Grubb RL, Higashida RT, Jauch EC, Kidwell C, Lyden PD, Morgenstern LB, Qureshi AI, Rosenwasser RH, Scott PA, Wijdicks EF; American Heart Association/American Stroke Association Stroke Council; American Heart Association/American Stroke Association Clinical Cardiology Council; American Heart Association/American Stroke Association Cardiovascular Radiology and Intervention Council; Atherosclerotic Peripheral Vascular Disease Working Group; Quality of Care Outcomes in Research Interdisciplinary Working Group. GUIDELINES for the early management of adults with ischemic stroke: a guideline from the American Heart Association/American Stroke Association Stroke Council, Clinical Cardiology Council, Cardiovascular Radiology and Intervention Council, and the Atherosclerotic Peripheral Vascular Disease and Quality of Care Outcomes in Research Interdisciplinary Working Groups: The American Academy of Neurology affirms the value of this guideline as an educational tool for neurologists. CIRCULATION. 2007 Oct 30;116(18):e515.">
		>
	>
	definition = (GUIDE_DEFINITION) <
		archetype_bindings = <
			[1] = (ARCHETYPE_BINDING) <
				archetype_id = <"openEHR-EHR-OBSERVATION.blood_pressure.v1">
				domain = <"EHR">
				elements = <
					["gt0002"] = (ELEMENT_BINDING) <
						path = <"/data[at0001]/events[at0006]/data[at0003]/items[at0004]">
					>
					["gt0003"] = (ELEMENT_BINDING) <
						path = <"/data[at0001]/events[at0006]/data[at0003]/items[at0005]">
					>
				>
				function = <"LAST">
			>
			
			[2] = (ARCHETYPE_BINDING) <
				archetype_id = <"openEHR-EHR-EVALUATION.alert.v1">
				domain = <"CDS">
				elements = <
					["gt0004"] = (ELEMENT_BINDING) <
						path = <"/data[at0001]/items[at0009]">
					>
				>
			>
			
			[3] = (ARCHETYPE_BINDING) <
				archetype_id = <"openEHR-EHR-OBSERVATION.body_temperature.v1">
				domain = <"EHR">
				elements = <
					["gt0006"] = (ELEMENT_BINDING) <
						path = <"/data[at0002]/events[at0003]/data[at0001]/items[at0004]">
					>
				>
				function = <"LAST">
			>
			
			[4] = (ARCHETYPE_BINDING) <
				archetype_id = <"openEHR-EHR-INSTRUCTION.medication.v1">
				domain = <"CDS">
				elements = <
					["gt0007"] = (ELEMENT_BINDING) <
						path = <"/activities[at0001]/description[openEHR-EHR-ITEM_TREE.medication.v1]/items[at0012]">
					>
				>
				template_id = <"generic_medication_instruction_atc">
			>
			
			[5] = (ARCHETYPE_BINDING) <
				archetype_id = <"openEHR-EHR-ACTION.procedure.v1">
				domain = <"CDS">
				elements = <
					["gt0008"] = (ELEMENT_BINDING) <
						path = <"/description[at0001]/items[at0002]">
					>
				>
			>
			
			[6] = (ARCHETYPE_BINDING) <
				archetype_id = <"openEHR-EHR-OBSERVATION.indirect_oximetry.v2">
				domain = <"EHR">
				elements = <
					["gt0010"] = (ELEMENT_BINDING) <
						path = <"/data[at0001]/events[at0002]/data[at0003]/items[at0006]">
					>
				>
				function = <"LAST">
			>
			
			[7] = (ARCHETYPE_BINDING) <
				archetype_id = <"openEHR-EHR-ITEM_TREE.gas_administration.v1">
				domain = <"CDS">
				elements = <
					["gt0011"] = (ELEMENT_BINDING) <
						path = <"/items[at0003]">
					>
					["gt0012"] = (ELEMENT_BINDING) <
						path = <"/items[at0014]">
					>
				>
			>
			
			[8] = (ARCHETYPE_BINDING) <
				archetype_id = <"openEHR-EHR-ITEM_TREE.gas_administration.v1">
				domain = <"CDS">
			>
			
			[9] = (ARCHETYPE_BINDING) <
				archetype_id = <"openEHR-EHR-ITEM_TREE.imaging.v1">
				domain = <"CDS">
				elements = <
					["gt0015"] = (ELEMENT_BINDING) <
						path = <"/items[at0004]/items[at0005]">
					>
				>
			>
			
			[10] = (ARCHETYPE_BINDING) <
				archetype_id = <"openEHR-EHR-INSTRUCTION.imaging.v1">
				domain = <"CDS">
				elements = <
					["gt0021"] = (ELEMENT_BINDING) <
						path = <"/activities[at0001]/description[openEHR-EHR-ITEM_TREE.imaging.v1]/items[at0004]/items[at0005]">
					>
					["gt0023"] = (ELEMENT_BINDING) <
						path = <"/activities[at0001]/description[openEHR-EHR-ITEM_TREE.imaging.v1]/items[at0002]/items[at0003]">
					>
				>
				template_id = <"imaging_instruction_snomed_ct">
			>
			
			[11] = (ARCHETYPE_BINDING) <
				archetype_id = <"openEHR-EHR-ACTION.intravenous_fluid_administration.v1">
				domain = <"CDS">
			>
			
			[12] = (ARCHETYPE_BINDING) <
				archetype_id = <"openEHR-EHR-INSTRUCTION.medication.v1">
				domain = <"CDS">
				elements = <
					["gt0025"] = (ELEMENT_BINDING) <
						path = <"/activities[at0001]/description[openEHR-EHR-ITEM_TREE.medication.v1]/items[at0012]">
					>
				>
				template_id = <"generic_medication_instruction_atc">
			>
			
			[13] = (ARCHETYPE_BINDING) <
				archetype_id = <"openEHR-EHR-INSTRUCTION.imaging.v1">
				domain = <"EHR">
				function = <"LAST">
			>
			
			[14] = (ARCHETYPE_BINDING) <
				archetype_id = <"openEHR-EHR-ITEM_TREE.imaging.v1">
				domain = <"EHR">
				elements = <
					["gt0030"] = (ELEMENT_BINDING) <
						path = <"/items[at0002]/items[at0003]">
					>
				>
				function = <"LAST">
			>
			
			[15] = (ARCHETYPE_BINDING) <
				archetype_id = <"openEHR-EHR-EVALUATION.problem-diagnosis.v1">
				domain = <"EHR">
				elements = <
					["gt0034"] = (ELEMENT_BINDING) <
						path = <"/data[at0001]/items[at0002.1]">
					>
				>
				function = <"LAST">
			>
			
			[16] = (ARCHETYPE_BINDING) <
				archetype_id = <"openEHR-EHR-ITEM_TREE.imaging.v1">
				domain = <"CDS">
				elements = <
					["gt0037"] = (ELEMENT_BINDING) <
						path = <"/items[at0004]/items[at0005]">
					>
				>
			>
		>
		rules = <
			["gt0001"] = (RULE) <
				when = <"($gt0002>220.0,mm[Hg])||($gt0003>120.0,mm[Hg])",...>
				then = <"$gt0004=local::at0011|Active|",...>
				priority = <6>
			>
			["gt0005"] = (RULE) <
				when = <"$gt0006>37.5,°C",...>
				then = <"$gt0008='Fanning'", "$gt0007='paracetamol'">
				priority = <5>
			>
			["gt0009"] = (RULE) <
				when = <"$gt0010<95,%",...>
				then = <"$gt0012='oxygen'", "$gt0011=local::at0006|Nasal canula|">
				priority = <4>
			>
			["gt0022"] = (RULE) <
				when = <"$gt0030=='stroke'", "$gt0021==local::at0012|CT scan|">
				then = <"$gt0025='tissue plasminogen activator'",...>
				priority = <3>
			>
			["gt0033"] = (RULE) <
				when = <"$gt0034 is_a local::gt0036|Stroke mimic suspected but cannot be ruled out.|", "$gt0034 is_a local::gt0035|Posterior stroke circulation varieties or uncommon aetiologies identified.|">
				then = <"$gt0037='magnetic resonance imaging'",...>
				priority = <2>
			>
			["gt0038"] = (RULE) <
				when = <"$gt0034 is_a local::gt0040|Acute cerebral ischaemia identified.|",...>
				then = <"$gt0021=local::at0012|CT scan|",...>
				priority = <1>
			>
		>
	>
	ontology = (GUIDE_ONTOLOGY) <
		term_bindings = <
			["ATC"] = (TERM_BINDING) <
				bindings = <
					["gt0026"] = (BINDING) <
						codes = <[ATC::N02BE01],...>
						uri = <"">
					>
				>
			>
			["ICD10"] = (TERM_BINDING) <
				bindings = <
					["gt0031"] = (BINDING) <
						codes = <[ICD10::I64],...>
						uri = <"">
					>
				>
			>
			["SNOMED-CT"] = (TERM_BINDING) <
				bindings = <
					["gt0027"] = (BINDING) <
						codes = <[SNOMED-CT::24099007],...>
						uri = <"">
					>
					["gt0028"] = (BINDING) <
						codes = <[SNOMED-CT::312250003],...>
						uri = <"">
					>
					["gt0031"] = (BINDING) <
						codes = <[SNOMED-CT::230690007],...>
						uri = <"">
					>
					["gt0032"] = (BINDING) <
						codes = <[SNOMED-CT::37411004],...>
						uri = <"">
					>
				>
			>
		>
		term_definitions = <
			["en"] = (TERM_DEFINITION) <
				terms = <
					["gt0000"] = (TERM) <
						text = <"ESO Recommendations for Acute Stroke">
						description = <"Some of the recommendations by the European Stroke Organisation guidelines from 2008 that are related to acute stroke management.">
					>
					["gt0001"] = (TERM) <
						text = <"Monitoring for High Blood Pressure">
					>
					["gt0002"] = (TERM) <
						text = <"Systolic">
						description = <"Peak systemic arterial blood pressure  - measured in systolic or contraction phase of the heart cycle.">
					>
					["gt0003"] = (TERM) <
						text = <"Diastolic">
						description = <"Minimum systemic arterial blood pressure - measured in the diastolic or relaxation phase of the heart cycle.">
					>
					["gt0004"] = (TERM) <
						text = <"Status">
						description = <"An indication of whether the alert is considered to be an active, currently inactive, or resolved and not likely to impact on the patient again.">
					>
					["gt0005"] = (TERM) <
						text = <"Monitoring for High Body Temperature">
					>
					["gt0006"] = (TERM) <
						text = <"Temperature">
						description = <"The measured body temperature (as a surrogate for the whole body).">
					>
					["gt0007"] = (TERM) <
						text = <"Generic name">
						description = <"The generic name of the drug which is an alternative name to the name of medication">
					>
					["gt0008"] = (TERM) <
						text = <"Procedure">
						description = <"The name of the procedure.">
					>
					["gt0009"] = (TERM) <
						text = <"Monitoring for Low Oxygen Saturation">
					>
					["gt0010"] = (TERM) <
						text = <"SpO2">
						description = <"Measured via pulse oximetry, the saturation of oxygen in the peripheral blood.">
					>
					["gt0011"] = (TERM) <
						text = <"Means of delivery">
						description = <"The means of delivery">
					>
					["gt0012"] = (TERM) <
						text = <"Gas">
						description = <"Object of administration eg oxygen or nitrous oxide etc">
					>
					["gt0013"] = (TERM) <
						text = <"Need for MRI">
					>
					["gt0014"] = (TERM) <
					>
					["gt0015"] = (TERM) <
						text = <"Imaging procedure">
						description = <"The type of imaging">
					>
					["gt0016"] = (TERM) <
						text = <"Problem/Diagnosis">
						description = <"Identification of the index problem, issue or diagnosis.">
					>
					["gt0017"] = (TERM) <
						text = <"Stroke mimic suspected but cannot be ruled out.">
					>
					["gt0018"] = (TERM) <
						text = <"Posterior stroke circulation varieties or uncommon aetiologies identified.">
					>
					["gt0019"] = (TERM) <
						text = <"Need for CT Scan">
					>
					["gt0020"] = (TERM) <
						text = <"Acute cerebral ischaemia identified.">
					>
					["gt0021"] = (TERM) <
						text = <"Imaging procedure">
						description = <"The type of imaging">
					>
					["gt0022"] = (TERM) <
						text = <"Need for Thrombolysis">
					>
					["gt0023"] = (TERM) <
						text = <"Findings">
						description = <"Clinical findings relevant to the imaging investigation">
					>
					["gt0024"] = (TERM) <
					>
					["gt0025"] = (TERM) <
						text = <"Generic name">
						description = <"The generic name of the drug which is an alternative name to the name of medication">
					>
					["gt0026"] = (TERM) <
						text = <"paracetamol">
					>
					["gt0027"] = (TERM) <
						text = <"oxygen">
					>
					["gt0028"] = (TERM) <
						text = <"magnetic resonance imaging">
					>
					["gt0029"] = (TERM) <
					>
					["gt0030"] = (TERM) <
						text = <"Findings">
						description = <"Clinical findings relevant to the imaging investigation">
					>
					["gt0031"] = (TERM) <
						text = <"stroke">
					>
					["gt0032"] = (TERM) <
						text = <"tissue plasminogen activator">
					>
					["gt0033"] = (TERM) <
						text = <"Need for MRI">
					>
					["gt0034"] = (TERM) <
						text = <"Diagnosis">
						description = <"The index diagnosis">
					>
					["gt0035"] = (TERM) <
						text = <"Posterior stroke circulation varieties or uncommon aetiologies identified.">
					>
					["gt0036"] = (TERM) <
						text = <"Stroke mimic suspected but cannot be ruled out.">
					>
					["gt0037"] = (TERM) <
						text = <"Imaging procedure">
						description = <"The type of imaging">
					>
					["gt0038"] = (TERM) <
						text = <"Need for CT Scan">
					>
					["gt0040"] = (TERM) <
						text = <"Acute cerebral ischaemia identified.">
					>
				>
			>
		>
	>
>
