# Supplementary material for: Retrospective checking of compliance with practice guidelines for acute stroke care: a novel experiment using openEHR’s Guideline Definition Language
Source: BMC Med Inform Decis Mak. 2014 May 10;14:39. doi: 10.1186/1472-6947-14-39 (PMC4052843; doi:10.1186/1472-6947-14-39)
Supplement: Additional file 4 — GDL Files – contains all decision support rules created by this work as GDL files. GDL files can be viewed by the GDL Editor, available at http://sourceforge.net/projects/gdl-editor/. [file 1472-6947-14-39-S4.zip › GDL_Files/NIHSS_Score_Calculation.gdl]

(GUIDE) <
	gdl_version = <"0.1">
	id = <"NIHSS_Score_Calculation">
	concept = <"gt0000">
	language = (LANGUAGE) <
		original_language = <[ISO_639-1::en]>
	>
	description = (RESOURCE_DESCRIPTION) <
		details = <
			["en"] = (RESOURCE_DESCRIPTION_ITEM) <
				copyright = <"">
				keywords = <"Stroke", "NIHSS">
				misuse = <"Outside acute stroke management and care.">
				purpose = <"Clinical decision support component within acute stroke patient care.">
				use = <"Within acute stroke management and care.">
			>
		>
		lifecycle_state = <"Author draft">
		original_author = <
			["date"] = <"2012-08-14">
			["email"] = <"nadim.anani@ki.se">
			["name"] = <"Nadim Anani">
			["organisation"] = <"Karolinska Institutet, Sweden">
		>
		other_contributors = <"Rong Chen",...>
		other_details = <
			["references"] = <"http://www.nihstrokescale.org/

http://nihss-english.trainingcampus.net/UAS/Modules/TREES/windex.aspx

http://www.nihstrokescale.org/docs/NIH_Stroke_Scale.pdf">
		>
	>
	definition = (GUIDE_DEFINITION) <
		archetype_bindings = <
			[1] = (ARCHETYPE_BINDING) <
				archetype_id = <"openEHR-EHR-OBSERVATION.nihss.v1">
				domain = <"EHR">
				function = <"LAST">
			>
			
			[2] = (ARCHETYPE_BINDING) <
				archetype_id = <"openEHR-EHR-OBSERVATION.exam.v1">
				domain = <"EHR">
				elements = <
					["gt0003"] = (ELEMENT_BINDING) <
						path = <"/data[at0001]/events[at0002]/data[at0003]/items[at0004]">
					>
				>
				function = <"LAST">
			>
			
			[3] = (ARCHETYPE_BINDING) <
				archetype_id = <"openEHR-EHR-OBSERVATION.nihss.v1">
				domain = <"CDS">
				elements = <
					["gt0004"] = (ELEMENT_BINDING) <
						path = <"/data[at0001]/events[at0002]/data[at0003]/items[at0004]">
					>
					["gt0009"] = (ELEMENT_BINDING) <
						path = <"/data[at0001]/events[at0002]/data[at0003]/items[at0009]">
					>
					["gt0013"] = (ELEMENT_BINDING) <
						path = <"/data[at0001]/events[at0002]/data[at0003]/items[at0013]">
					>
					["gt0017"] = (ELEMENT_BINDING) <
						path = <"/data[at0001]/events[at0002]/data[at0003]/items[at0017]">
					>
					["gt0021"] = (ELEMENT_BINDING) <
						path = <"/data[at0001]/events[at0002]/data[at0003]/items[at0021]">
					>
					["gt0026"] = (ELEMENT_BINDING) <
						path = <"/data[at0001]/events[at0002]/data[at0003]/items[at0026]">
					>
					["gt0031"] = (ELEMENT_BINDING) <
						path = <"/data[at0001]/events[at0002]/data[at0003]/items[at0031]">
					>
					["gt0037"] = (ELEMENT_BINDING) <
						path = <"/data[at0001]/events[at0002]/data[at0003]/items[at0040]">
					>
					["gt0039"] = (ELEMENT_BINDING) <
						path = <"/data[at0001]/events[at0002]/data[at0003]/items[at0040]">
					>
					["gt0044"] = (ELEMENT_BINDING) <
						path = <"/data[at0001]/events[at0002]/data[at0003]/items[at0048]">
					>
					["gt0050"] = (ELEMENT_BINDING) <
						path = <"/data[at0001]/events[at0002]/data[at0003]/items[at0055]">
					>
					["gt0056"] = (ELEMENT_BINDING) <
						path = <"/data[at0001]/events[at0002]/data[at0003]/items[at0062]">
					>
					["gt0060"] = (ELEMENT_BINDING) <
						path = <"/data[at0001]/events[at0002]/data[at0003]/items[at0067]">
					>
					["gt0064"] = (ELEMENT_BINDING) <
						path = <"/data[at0001]/events[at0002]/data[at0003]/items[at0076]">
					>
					["gt0068"] = (ELEMENT_BINDING) <
						path = <"/data[at0001]/events[at0002]/data[at0003]/items[at0081]">
					>
					["gt0072"] = (ELEMENT_BINDING) <
						path = <"/data[at0001]/events[at0002]/data[at0003]/items[at0071]">
					>
					["gt0077"] = (ELEMENT_BINDING) <
						path = <"/data[at0001]/events[at0002]/data[at0003]/items[at0085]">
					>
				>
			>
		>
		rules = <
			["gt0001"] = (RULE) <
				when = <"$gt0003=='keenly responsive.'",...>
				then = <"$gt0004=0|local::at0005|Alert|",...>
				priority = <58>
			>
			["gt0005"] = (RULE) <
				when = <"$gt0003=='still arousable by minor stimulation to obey, answer or respond.'",...>
				then = <"$gt0004=1|local::at0006|Not alert 1|",...>
				priority = <57>
			>
			["gt0006"] = (RULE) <
				when = <"$gt0003=='requires repeated stimulation to attend, or is obtunded and requires strong or painful stimulation to make movements (not stereotyped).'",...>
				then = <"$gt0004=2|local::at0007|Not alert 2|",...>
				priority = <56>
			>
			["gt0007"] = (RULE) <
				when = <"$gt0003=='responds only with reflex motor or autonomic effects or totally unresponsive, flaccid, and areflexic.'",...>
				then = <"$gt0004=3|local::at0008|Least consciousness|",...>
				priority = <55>
			>
			["gt0008"] = (RULE) <
				when = <"$gt0003=='Answers both LOC questions correctly.'",...>
				then = <"$gt0009=0|local::at0010|Answers both questions correctly.|",...>
				priority = <54>
			>
			["gt0010"] = (RULE) <
				when = <"$gt0003=='Answers one LOC question correctly.'",...>
				then = <"$gt0009=1|local::at0011|Answers one question correctly.|",...>
				priority = <53>
			>
			["gt0011"] = (RULE) <
				when = <"$gt0003=='Answers neither LOC question correctly.'",...>
				then = <"$gt0009=2|local::at0012|Answers neither question correctly.|",...>
				priority = <52>
			>
			["gt0012"] = (RULE) <
				when = <"$gt0003=='Performs both LOC tasks correctly.'",...>
				then = <"$gt0013=0|local::at0014|Performs both tasks correctly.|",...>
				priority = <51>
			>
			["gt0014"] = (RULE) <
				when = <"$gt0003=='Performs one LOC task correctly.'",...>
				then = <"$gt0013=1|local::at0015|Performs one task correctly.|",...>
				priority = <50>
			>
			["gt0015"] = (RULE) <
				when = <"$gt0003=='Performs neither LOC task correctly.'",...>
				then = <"$gt0013=2|local::at0016|Performs neither task correctly.|",...>
				priority = <49>
			>
			["gt0016"] = (RULE) <
				when = <"$gt0003=='Normal gaze.'",...>
				then = <"$gt0017=0|local::at0018|Normal|",...>
				priority = <48>
			>
			["gt0018"] = (RULE) <
				when = <"$gt0003=='gaze is abnormal in one or both eyes, but forced deviation or total gaze paresis is not present.'",...>
				then = <"$gt0017=1|local::at0019|Partial gaze palsy|",...>
				priority = <47>
			>
			["gt0019"] = (RULE) <
				when = <"$gt0003=='Weakest gaze.'",...>
				then = <"$gt0017=2|local::at0020|Forced deviation, or total gaze paresis not overcome by the oculocephalic maneuver.|",...>
				priority = <46>
			>
			["gt0020"] = (RULE) <
				when = <"$gt0003=='No visual loss.'",...>
				then = <"$gt0021=0|local::at0022|No visual loss|",...>
				priority = <45>
			>
			["gt0022"] = (RULE) <
				when = <"$gt0003=='Partial hemianopia.'",...>
				then = <"$gt0021=1|local::at0023|Partial hemianopia|",...>
				priority = <44>
			>
			["gt0023"] = (RULE) <
				when = <"$gt0003=='Complete hemianopia.'",...>
				then = <"$gt0021=2|local::at0024|Complete hemianopia|",...>
				priority = <43>
			>
			["gt0024"] = (RULE) <
				when = <"$gt0003=='blind including cortical blindness.'",...>
				then = <"$gt0021=3|local::at0025|Bilateral hemianopia|",...>
				priority = <42>
			>
			["gt0025"] = (RULE) <
				when = <"$gt0003=='normal symmetrical movements.'",...>
				then = <"$gt0026=0|local::at0027|Normal|",...>
				priority = <41>
			>
			["gt0027"] = (RULE) <
				when = <"$gt0003=='flattened nasolabial fold, asymmetry on smiling.'",...>
				then = <"$gt0026=1|local::at0028|Minor paralysis|",...>
				priority = <40>
			>
			["gt0028"] = (RULE) <
				when = <"$gt0003=='total or near-total paralysis of lower face.'",...>
				then = <"$gt0026=2|local::at0029|Partial paralysis|",...>
				priority = <39>
			>
			["gt0029"] = (RULE) <
				when = <"$gt0003=='Complete paralysis of one or both sides (absence of facial movement in the upper and lower face).'",...>
				then = <"$gt0026=3|local::at0030|Complete paralysis|",...>
				priority = <38>
			>
			["gt0030"] = (RULE) <
				when = <"$gt0003=='limb holds 90 (or 45) degrees for full 10 seconds.'",...>
				then = <"$gt0031=0|local::at0032|No drift|",...>
				priority = <37>
			>
			["gt0032"] = (RULE) <
				when = <"$gt0003=='limb holds 90 (or 45) degrees, but drifts down before full 10 seconds; does not hit bed or other support.'",...>
				then = <"$gt0031=1|local::at0033|Drift|",...>
				priority = <36>
			>
			["gt0033"] = (RULE) <
				when = <"$gt0003=='limb cannot get to or maintain (if cued) 90 (or 45) degrees, drifts down to bed, but has some effort against gravity.'",...>
				then = <"$gt0031=2|local::at0034|Some effort against gravity|",...>
				priority = <35>
			>
			["gt0034"] = (RULE) <
				when = <"$gt0003=='limb falls.'",...>
				then = <"$gt0031=3|local::at0035|No effort against gravity|",...>
				priority = <34>
			>
			["gt0035"] = (RULE) <
				when = <"$gt0003=='No movement.'",...>
				then = <"$gt0031=4|local::at0036|No movement|",...>
				priority = <33>
			>
			["gt0036"] = (RULE) <
				when = <"$gt0003=='limb holds 90 (or 45) degrees for full 10 seconds.'",...>
				then = <"$gt0037=0|local::at0042|No drift|",...>
				priority = <32>
			>
			["gt0038"] = (RULE) <
				when = <"$gt0003=='limb holds 90 (or 45) degrees, but drifts down before full 10 seconds; does not hit bed or other support.'",...>
				then = <"$gt0039=1|local::at0043|Drift|",...>
				priority = <31>
			>
			["gt0040"] = (RULE) <
				when = <"$gt0003=='limb cannot get to or maintain (if cued) 90 (or 45) degrees, but has some effort against gravity.'",...>
				then = <"$gt0037=2|local::at0044|Some effort against gravity|",...>
				priority = <30>
			>
			["gt0041"] = (RULE) <
				when = <"$gt0003=='limb falls.'",...>
				then = <"$gt0039=3|local::at0045|No effort against gravity|",...>
				priority = <29>
			>
			["gt0042"] = (RULE) <
				when = <"$gt0003=='No movement.'",...>
				then = <"$gt0039=4|local::at0046|No movement|",...>
				priority = <28>
			>
			["gt0043"] = (RULE) <
				when = <"$gt0003=='leg holds 30-degree position for full 5 seconds.'",...>
				then = <"$gt0044=0|local::at0049|No drift|",...>
				priority = <27>
			>
			["gt0045"] = (RULE) <
				when = <"$gt0003=='leg falls by the end of the 5-second period but does not hit bed.'",...>
				then = <"$gt0044=1|local::at0050|Drift|",...>
				priority = <26>
			>
			["gt0046"] = (RULE) <
				when = <"$gt0003=='leg falls to bed by 5 seconds, but has some effort against gravity.'",...>
				then = <"$gt0044=2|local::at0051|Some effort against gravity|",...>
				priority = <25>
			>
			["gt0047"] = (RULE) <
				when = <"$gt0003=='leg falls to bed immediately.'",...>
				then = <"$gt0044=3|local::at0052|No effort against gravity|",...>
				priority = <24>
			>
			["gt0048"] = (RULE) <
				when = <"$gt0003=='No movement.'",...>
				then = <"$gt0044=4|local::at0053|No movement|",...>
				priority = <23>
			>
			["gt0049"] = (RULE) <
				when = <"$gt0003=='leg holds 30-degree position for full 5 seconds.'",...>
				then = <"$gt0050=0|local::at0057|No drift|",...>
				priority = <22>
			>
			["gt0051"] = (RULE) <
				when = <"$gt0003=='leg falls by the end of the 5-second period but does not hit bed.'",...>
				then = <"$gt0050=1|local::at0058|Drift|",...>
				priority = <21>
			>
			["gt0052"] = (RULE) <
				when = <"$gt0003=='leg falls to bed by 5 seconds, but has some effort against gravity.'",...>
				then = <"$gt0050=2|local::at0059|Some effort against gravity|",...>
				priority = <20>
			>
			["gt0053"] = (RULE) <
				when = <"$gt0003=='leg falls to bed immediately.'",...>
				then = <"$gt0050=3|local::at0060|No effort against gravity|",...>
				priority = <19>
			>
			["gt0054"] = (RULE) <
				when = <"$gt0003=='No movement.'",...>
				then = <"$gt0050=4|local::at0061|No movement|",...>
				priority = <18>
			>
			["gt0055"] = (RULE) <
				when = <"$gt0003=='Absent.'",...>
				then = <"$gt0056=0|local::at0063|Absent|",...>
				priority = <17>
			>
			["gt0057"] = (RULE) <
				when = <"$gt0003=='Present in one limb.'",...>
				then = <"$gt0056=1|local::at0064|Present in one limb|",...>
				priority = <16>
			>
			["gt0058"] = (RULE) <
				when = <"$gt0003=='Present in 2 limbs.'",...>
				then = <"$gt0056=2|local::at0065|Present in 2 limbs|",...>
				priority = <15>
			>
			["gt0059"] = (RULE) <
				when = <"$gt0003=='Normal sensory.'",...>
				then = <"$gt0060=0|local::at0068|Normal|",...>
				priority = <14>
			>
			["gt0061"] = (RULE) <
				when = <"$gt0003=='patient feels pinprick is less sharp or is dull on the affected side; or there is a loss of superficial pain with pinprick, but patient is aware of being touched.'",...>
				then = <"$gt0060=1|local::at0069|Mild-to-moderate sensory loss|",...>
				priority = <13>
			>
			["gt0062"] = (RULE) <
				when = <"$gt0003=='patient is not aware of being touched in the face, arm, and leg.'",...>
				then = <"$gt0060=2|local::at0070|Severe to total sensory loss|",...>
				priority = <12>
			>
			["gt0063"] = (RULE) <
				when = <"$gt0003=='Normal.'",...>
				then = <"$gt0064=0|local::at0077|Normal|",...>
				priority = <11>
			>
			["gt0065"] = (RULE) <
				when = <"$gt0003=='patient slurs at least some words and, at worst, can be understood with some difficulty.'",...>
				then = <"$gt0064=1|local::at0078|Mild-to-moderate dysarthria|",...>
				priority = <10>
			>
			["gt0066"] = (RULE) <
				when = <"$gt0003=='patient's speech is so slurred as to be unintelligible in the absence of or out of proportion to any dysphasia, or is mute/anarthric.'",...>
				then = <"$gt0064=2|local::at0079|Severe dysarthria|",...>
				priority = <9>
			>
			["gt0067"] = (RULE) <
				when = <"$gt0003=='No abnormality.'",...>
				then = <"$gt0068=0|local::at0082|No abnormality|",...>
				priority = <8>
			>
			["gt0069"] = (RULE) <
				when = <"$gt0003=='Visual, tactile, auditory, spatial, or personal inattention or extinction to bilateral simultaneous stimulation in one of the sensory modalities.'",...>
				then = <"$gt0068=1|local::at0083|Visual, tactile, auditory, spatial, or personal inattention or extinction to bilateral simultaneous stimulation in one of the sensory modalities.|",...>
				priority = <7>
			>
			["gt0070"] = (RULE) <
				when = <"$gt0003=='does not recognise own hand or orients to only one side of space.'",...>
				then = <"$gt0068=2|local::at0084|Profound hemi-inattention or extinction to more than one modality|",...>
				priority = <6>
			>
			["gt0071"] = (RULE) <
				when = <"$gt0003=='normal.'",...>
				then = <"$gt0072=0|local::at0072|No aphasia|",...>
				priority = <5>
			>
			["gt0073"] = (RULE) <
				when = <"$gt0003=='some obvious loss of fluency or facility of comprehension, without significant limitation on ideas expressed or form of expression. Reduction of speech and/or comprehension, however, makes conversation about provided materials difficult or impossible. For example, in conversation about provided materials, examiner can identify picture or naming card content from patients' response.'",...>
				then = <"$gt0072=1|local::at0073|Mild-to-moderate aphasia|",...>
				priority = <4>
			>
			["gt0074"] = (RULE) <
				when = <"$gt0003=='all communication is through fragmentary expression; great need for inference, questioning, and guessing by the listener. Range of information that can be exchanged is limited; listener carries burden of communication. Examiner cannot identify materials provided from patient response.'",...>
				then = <"$gt0072=2|local::at0074|Severe aphasia|",...>
				priority = <3>
			>
			["gt0075"] = (RULE) <
				when = <"$gt0003=='no usable speech or auditory comprehension.'",...>
				then = <"$gt0072=3|local::at0075|Mute, global aphasia|",...>
				priority = <2>
			>
			["gt0076"] = (RULE) <
				when = <"$gt0050!=null", "$gt0037!=null", "$gt0031!=null", "$gt0009!=null", "$gt0021!=null", "$gt0044!=null", "$gt0056!=null", "$gt0004!=null", "$gt0064!=null", "$gt0060!=null", "$gt0026!=null", "$gt0068!=null", "$gt0013!=null", "$gt0017!=null", "$gt0072!=null">
				then = <"$gt0077.magnitude=((((((((((((((($gt0044.value+$gt0021.value)+$gt0013.value)+$gt0031.value)+$gt0064.value)+$gt0017.value)+$gt0026.value)+$gt0050.value)+$gt0037.value)+$gt0056.value)+$gt0068.value)+$gt0039.value)+$gt0072.value)+$gt0009.value)+$gt0060.value)+$gt0004.value)",...>
				priority = <1>
			>
		>
	>
	ontology = (GUIDE_ONTOLOGY) <
		term_definitions = <
			["en"] = (TERM_DEFINITION) <
				terms = <
					["gt0000"] = (TERM) <
						text = <"NIHSS Score Calculation">
						description = <"Captures data needed for calculating the National Institutes of Health Stroke Scale (NIHSS) score and calculates the score.">
					>
					["gt0001"] = (TERM) <
						text = <"Level of Counsciousness - 0">
					>
					["gt0002"] = (TERM) <
					>
					["gt0003"] = (TERM) <
						text = <"Clinical description">
						description = <"The description of the examination findings.">
					>
					["gt0004"] = (TERM) <
						text = <"Level of Consciousness">
						description = <"Element 1a.">
					>
					["gt0005"] = (TERM) <
						text = <"Level of Consciousness - 1">
					>
					["gt0006"] = (TERM) <
						text = <"Level of Consciousness - 2">
					>
					["gt0007"] = (TERM) <
						text = <"Level of Consciousness - 3">
					>
					["gt0008"] = (TERM) <
						text = <"LOC Questions - 0">
					>
					["gt0009"] = (TERM) <
						text = <"LOC Questions">
						description = <"Element 1b.">
					>
					["gt0010"] = (TERM) <
						text = <"LOC Questions - 1">
					>
					["gt0011"] = (TERM) <
						text = <"LOC Questions - 2">
					>
					["gt0012"] = (TERM) <
						text = <"LOC Commands - 0">
					>
					["gt0013"] = (TERM) <
						text = <"LOC Commands">
						description = <"Element 1c.">
					>
					["gt0014"] = (TERM) <
						text = <"LOC Commands - 1">
					>
					["gt0015"] = (TERM) <
						text = <"LOC Commands - 2">
					>
					["gt0016"] = (TERM) <
						text = <"Best Gaze - 0">
					>
					["gt0017"] = (TERM) <
						text = <"Best Gaze">
						description = <"Element 2.">
					>
					["gt0018"] = (TERM) <
						text = <"Best Gaze - 1">
					>
					["gt0019"] = (TERM) <
						text = <"Best Gaze - 2">
					>
					["gt0020"] = (TERM) <
						text = <"Visual - 0">
					>
					["gt0021"] = (TERM) <
						text = <"Visual">
						description = <"Element 3.">
					>
					["gt0022"] = (TERM) <
						text = <"Visual - 1">
					>
					["gt0023"] = (TERM) <
						text = <"Visual - 2">
					>
					["gt0024"] = (TERM) <
						text = <"Visual - 3">
					>
					["gt0025"] = (TERM) <
						text = <"Facial Palsy - 0">
					>
					["gt0026"] = (TERM) <
						text = <"Facial palsy">
						description = <"Element 4.">
					>
					["gt0027"] = (TERM) <
						text = <"Facial Palsy - 1">
					>
					["gt0028"] = (TERM) <
						text = <"Facial Palsy - 2">
					>
					["gt0029"] = (TERM) <
						text = <"Facial Palsy - 3">
					>
					["gt0030"] = (TERM) <
						text = <"Motor Left Arm - 0">
					>
					["gt0031"] = (TERM) <
						text = <"Motor Left Arm">
						description = <"Element 5a.">
					>
					["gt0032"] = (TERM) <
						text = <"Motor Left Arm - 1">
					>
					["gt0033"] = (TERM) <
						text = <"Motor Left Arm - 2">
					>
					["gt0034"] = (TERM) <
						text = <"Motor Left Arm - 3">
					>
					["gt0035"] = (TERM) <
						text = <"Motor Left Arm - 4">
					>
					["gt0036"] = (TERM) <
						text = <"Motor Right Arm - 0">
					>
					["gt0037"] = (TERM) <
						text = <"Motor Right Arm">
						description = <"Element 5b.">
					>
					["gt0038"] = (TERM) <
						text = <"Motor Right Arm - 1">
					>
					["gt0039"] = (TERM) <
						text = <"Motor Right Arm">
						description = <"Element 5b.">
					>
					["gt0040"] = (TERM) <
						text = <"Motor Right Arm - 2">
					>
					["gt0041"] = (TERM) <
						text = <"Motor Right Arm - 3">
					>
					["gt0042"] = (TERM) <
						text = <"Motor Right Arm - 4">
					>
					["gt0043"] = (TERM) <
						text = <"Motor Left Leg - 0">
					>
					["gt0044"] = (TERM) <
						text = <"Motor Left Leg">
						description = <"Element 6a.">
					>
					["gt0045"] = (TERM) <
						text = <"Motor Left Leg - 1">
					>
					["gt0046"] = (TERM) <
						text = <"Motor Left Leg - 2">
					>
					["gt0047"] = (TERM) <
						text = <"Motor Left Leg - 3">
					>
					["gt0048"] = (TERM) <
						text = <"Motor Left Leg - 4">
					>
					["gt0049"] = (TERM) <
						text = <"Motor Right Leg - 0">
					>
					["gt0050"] = (TERM) <
						text = <"Motor Right Leg">
						description = <"Element 6b.">
					>
					["gt0051"] = (TERM) <
						text = <"Motor Right Leg - 1">
					>
					["gt0052"] = (TERM) <
						text = <"Motor Right Leg - 2">
					>
					["gt0053"] = (TERM) <
						text = <"Motor Right Leg - 3">
					>
					["gt0054"] = (TERM) <
						text = <"Motor Right Leg - 4">
					>
					["gt0055"] = (TERM) <
						text = <"Limb Ataxia - 0">
					>
					["gt0056"] = (TERM) <
						text = <"Limb Ataxia">
						description = <"Element 7.">
					>
					["gt0057"] = (TERM) <
						text = <"Limb Ataxia - 1">
					>
					["gt0058"] = (TERM) <
						text = <"Limb Ataxia - 2">
					>
					["gt0059"] = (TERM) <
						text = <"Sensory - 0">
					>
					["gt0060"] = (TERM) <
						text = <"Sensory">
						description = <"Element 8.">
					>
					["gt0061"] = (TERM) <
						text = <"Sensory - 1">
					>
					["gt0062"] = (TERM) <
						text = <"Sensory - 2">
					>
					["gt0063"] = (TERM) <
						text = <"Dysarthria - 0">
					>
					["gt0064"] = (TERM) <
						text = <"Dysarthria">
						description = <"Element 10.">
					>
					["gt0065"] = (TERM) <
						text = <"Dysarthria - 1">
					>
					["gt0066"] = (TERM) <
						text = <"Dysarthria - 2">
					>
					["gt0067"] = (TERM) <
						text = <"Extinction and Inattention - 0">
					>
					["gt0068"] = (TERM) <
						text = <"Extinction and Inattention">
						description = <"Element 11.">
					>
					["gt0069"] = (TERM) <
						text = <"Extinction and Inattention - 1">
					>
					["gt0070"] = (TERM) <
						text = <"Extinction and Inattention - 2">
					>
					["gt0071"] = (TERM) <
						text = <"Best Language - 0">
					>
					["gt0072"] = (TERM) <
						text = <"Best Language">
						description = <"Element 9.">
					>
					["gt0073"] = (TERM) <
						text = <"Best Language - 1">
					>
					["gt0074"] = (TERM) <
						text = <"Best Language - 2">
					>
					["gt0075"] = (TERM) <
						text = <"Best Language - 3">
					>
					["gt0076"] = (TERM) <
						text = <"Total Score Calculation">
					>
					["gt0077"] = (TERM) <
						text = <"Total Score">
						description = <"*">
					>
				>
			>
		>
	>
>
