# Supplementary material for: Retrospective checking of compliance with practice guidelines for acute stroke care: a novel experiment using openEHR’s Guideline Definition Language
Source: BMC Med Inform Decis Mak. 2014 May 10;14:39. doi: 10.1186/1472-6947-14-39 (PMC4052843; doi:10.1186/1472-6947-14-39)
Supplement: Additional file 4 — GDL Files – contains all decision support rules created by this work as GDL files. GDL files can be viewed by the GDL Editor, available at http://sourceforge.net/projects/gdl-editor/. [file 1472-6947-14-39-S4.zip › GDL_Files/Thrombolysis_Contraindications.gdl]

(GUIDE) <
	gdl_version = <"0.1">
	id = <"Thrombolysis_Contraindications.v12">
	concept = <"gt0000">
	language = (LANGUAGE) <
		original_language = <[ISO_639-1::en]>
	>
	description = (RESOURCE_DESCRIPTION) <
		details = <
			["en"] = (RESOURCE_DESCRIPTION_ITEM) <
				keywords = <"stroke", "acute stroke", "acute stroke treatment", "thrombolysis", "intravenous thrombolysis", "recombinant tissue plasminogen activator (rtPA)", "thrombolysis contraindication", "stroke treatment contraindication">
				misuse = <"Not for use outside the acute stroke context.">
				purpose = <"Evidence-based clinical decision support component within acute stroke patient care.">
				use = <"To find out whether the record of a given patient presents a reason not to thrombolyse intravenously.">
			>
		>
		lifecycle_state = <"Author draft">
		original_author = <
			["date"] = <"2013-03-05">
			["email"] = <"nadim.anani@ki.se">
			["name"] = <"Nadim Anani">
			["organisation"] = <"Karolinska Institutet, Sweden">
		>
		other_contributors = <"Rong Chen", "Iago Corbal", "Tiago Prazeres Moreira">
		other_details = <
			["references"] = <"1. Karolinska Stroke Research Unit, Department of Neurology, Karolinska University Hospital-Solna.

2. The European Stroke Organisation (ESO) Executive Committee and the ESO Writing Committee. Guidelines for management of ischaemic stroke and 
     transient ischaemic attack 2008 [document online]. Scientific report. 2008 [last accessed 2013 Jun 4]. Available from:
     http://www.eso-stroke.org/pdf/ESO08_Guidelines_Original_english.pdf
">
		>
	>
	definition = (GUIDE_DEFINITION) <
		archetype_bindings = <
			[1] = (ARCHETYPE_BINDING) <
				archetype_id = <"openEHR-EHR-EVALUATION.problem-diagnosis.v1">
				domain = <"EHR">
				elements = <
					["gt0002"] = (ELEMENT_BINDING) <
						path = <"/data[at0001]/items[at0018]/items[at0021]/items[at0024]">
					>
					["gt0003"] = (ELEMENT_BINDING) <
						path = <"/data[at0001]/items[at0002.1]">
					>
					["gt0004"] = (ELEMENT_BINDING) <
						path = <"/data[at0001]/items[at0005]">
					>
					["gt0005"] = (ELEMENT_BINDING) <
						path = <"/data[at0001]/items[at0018]/items[at0020]">
					>
					["gt0006"] = (ELEMENT_BINDING) <
						path = <"/data[at0001]/items[at0.55]">
					>
					["gt0038"] = (ELEMENT_BINDING) <
						path = <"/data[at0001]/items[at0003]">
					>
					["gt0042"] = (ELEMENT_BINDING) <
						path = <"/data[at0001]/items[at0002.1]">
					>
					["gt0043"] = (ELEMENT_BINDING) <
						path = <"/data[at0001]/items[at0.55]">
					>
				>
				function = <"LAST">
			>
			
			[2] = (ARCHETYPE_BINDING) <
				archetype_id = <"openEHR-EHR-OBSERVATION.nihss.v1">
				domain = <"EHR">
				elements = <
					["gt0008"] = (ELEMENT_BINDING) <
						path = <"/data[at0001]/events[at0002]/data[at0003]/items[at0085]">
					>
				>
				function = <"LAST">
			>
			
			[3] = (ARCHETYPE_BINDING) <
				archetype_id = <"openEHR-EHR-ACTION.procedure.v1">
				domain = <"EHR">
				elements = <
					["gt0010"] = (ELEMENT_BINDING) <
						path = <"/description[at0001]/items[at0002]">
					>
				>
				function = <"LAST">
			>
			
			[4] = (ARCHETYPE_BINDING) <
				archetype_id = <"openEHR-EHR-OBSERVATION.lab_test-blood_glucose.v1">
				domain = <"EHR">
				elements = <
					["gt0013"] = (ELEMENT_BINDING) <
						path = <"/data[at0001]/events[at0002]/data[at0003]/items[at0078.2]">
					>
				>
				function = <"LAST">
			>
			
			[5] = (ARCHETYPE_BINDING) <
				archetype_id = <"openEHR-EHR-EVALUATION.thrombolysis_contraindications.v1">
				domain = <"CDS">
				elements = <
					["gt0015"] = (ELEMENT_BINDING) <
						path = <"/data[at0001]/items[at0002]">
					>
					["gt0016"] = (ELEMENT_BINDING) <
						path = <"/data[at0001]/items[at0007]">
					>
					["gt0017"] = (ELEMENT_BINDING) <
						path = <"/data[at0001]/items[at0017]">
					>
					["gt0018"] = (ELEMENT_BINDING) <
						path = <"/data[at0001]/items[at0018]">
					>
					["gt0019"] = (ELEMENT_BINDING) <
						path = <"/data[at0001]/items[at0021]">
					>
					["gt0020"] = (ELEMENT_BINDING) <
						path = <"/data[at0001]/items[at0020]">
					>
					["gt0021"] = (ELEMENT_BINDING) <
						path = <"/data[at0001]/items[at0011]">
					>
					["gt0022"] = (ELEMENT_BINDING) <
						path = <"/data[at0001]/items[at0008]">
					>
					["gt0023"] = (ELEMENT_BINDING) <
						path = <"/data[at0001]/items[at0015]">
					>
					["gt0024"] = (ELEMENT_BINDING) <
						path = <"/data[at0001]/items[at0016]">
					>
					["gt0025"] = (ELEMENT_BINDING) <
						path = <"/data[at0001]/items[at0019]">
					>
					["gt0037"] = (ELEMENT_BINDING) <
						path = <"/data[at0001]/items[at0013]">
					>
					["gt0059"] = (ELEMENT_BINDING) <
						path = <"/data[at0001]/items[at0012]">
					>
					["gt0062"] = (ELEMENT_BINDING) <
						path = <"/data[at0001]/items[at0005]">
					>
				>
			>
			
			[6] = (ARCHETYPE_BINDING) <
				archetype_id = <"openEHR-EHR-ITEM_TREE.imaging.v1">
				elements = <
					["gt0061"] = (ELEMENT_BINDING) <
						path = <"/items[at0002]/items[at0003]">
					>
				>
			>
			
			[7] = (ARCHETYPE_BINDING) <
				archetype_id = <"openEHR-EHR-ACTION.procedure.v1">
				elements = <
					["gt0063"] = (ELEMENT_BINDING) <
						path = <"/time">
					>
				>
			>
			
			[8] = (ARCHETYPE_BINDING) <
				archetype_id = <"openEHR-EHR-INSTRUCTION.medication.v1">
				domain = <"EHR">
				elements = <
					["gt0119"] = (ELEMENT_BINDING) <
						path = <"/activities[at0001]/description[openEHR-EHR-ITEM_TREE.medication.v1]/items[at0001]">
					>
				>
				function = <"LAST">
				template_id = <"generic_medication_instruction_atc">
			>
			
			[9] = (ARCHETYPE_BINDING) <
				archetype_id = <"openEHR-EHR-EVALUATION.problem-diagnosis.v1">
				domain = <"EHR">
				elements = <
					["gt0120"] = (ELEMENT_BINDING) <
						path = <"/data[at0001]/items[at0002.1]">
					>
				>
				function = <"LAST">
				predicates = <"/data[at0001]/items[at0002.1] is_a local::gt0113|bleeding tendency|",...>
			>
			
			[10] = (ARCHETYPE_BINDING) <
				archetype_id = <"openEHR-EHR-ACTION.procedure.v1">
				domain = <"EHR">
				elements = <
					["gt0121"] = (ELEMENT_BINDING) <
						path = <"/description[at0001]/items[at0002]">
					>
				>
				function = <"LAST">
				predicates = <"/description[at0001]/items[at0002] is_a local::gt0105|lumbar puncture|",...>
			>
			
			[11] = (ARCHETYPE_BINDING) <
				archetype_id = <"openEHR-EHR-ACTION.procedure.v1">
				domain = <"EHR">
				elements = <
					["gt0122"] = (ELEMENT_BINDING) <
						path = <"/description[at0001]/items[at0002]">
					>
				>
				function = <"LAST">
				predicates = <"/description[at0001]/items[at0002] is_a local::gt0107|operation in the central nervous system|",...>
			>
			
			[12] = (ARCHETYPE_BINDING) <
				archetype_id = <"openEHR-EHR-EVALUATION.problem-diagnosis.v1">
				domain = <"EHR">
				elements = <
					["gt0123"] = (ELEMENT_BINDING) <
						path = <"/data[at0001]/items[at0002.1]">
					>
				>
				function = <"LAST">
			>
		>
		rules = <
			["gt0026"] = (RULE) <
				when = <"$gt0038.value<($currentDateTime.value-4.5,h)",...>
				then = <"$gt0015=true",...>
				priority = <16>
			>
			["gt0039"] = (RULE) <
				when = <"$gt0008>25",...>
				then = <"$gt0016=true",...>
				priority = <15>
			>
			["gt0041"] = (RULE) <
				when = <"$gt0042 is_a local::gt0100|postictal paresis|", "$gt0043==local::at0.56|Suspicion|">
				then = <"$gt0021=true",...>
				priority = <14>
			>
			["gt0044"] = (RULE) <
				when = <"($gt0013<3.0,mmol/l)||($gt0013>22.0,mmol/l)",...>
				then = <"$gt0022=true",...>
				priority = <13>
			>
			["gt0046"] = (RULE) <
				when = <"$gt0006==local::at0.56|Suspicion|", "$gt0003 is_a local::gt0101|septic shock|">
				then = <"$gt0023=true",...>
				priority = <12>
			>
			["gt0047"] = (RULE) <
				when = <"$gt0003 is_a local::gt0102|thunderclap headache|",...>
				then = <"$gt0037=true",...>
				priority = <11>
			>
			["gt0048"] = (RULE) <
				when = <"($gt0003 is_a local::gt0103|pregnancy or breastfeeding|)||(($gt0003 is_a local::gt0104|childbirth|)&&($gt0005.value>=($currentDateTime.value-720.0,h)))",...>
				then = <"$gt0019=true",...>
				priority = <10>
			>
			["gt0049"] = (RULE) <
				when = <"$gt0121!=null", "$gt0063.value>=($currentDateTime.value-168.0,h)">
				then = <"$gt0018=true",...>
				priority = <9>
			>
			["gt0050"] = (RULE) <
				when = <"(($gt0042 is_a local::gt0106|contraindicative diagnoses|)&&($gt0005.value>=($currentDateTime.value-2160.0,h)))||(($gt0122!=null)&&($gt0063.value>=($currentDateTime.value-2160.0,h)))",...>
				then = <"$gt0020=true",...>
				priority = <8>
			>
			["gt0051"] = (RULE) <
				when = <"$gt0010 is_a local::gt0108|biopsy from parenchymatous organs|", "$gt0063.value>=($currentDateTime.value-720.0,h)">
				then = <"$gt0025=true",...>
				priority = <7>
			>
			["gt0052"] = (RULE) <
				when = <"$gt0042 is_a local::gt0109|trauma|", "$gt0003 is_a local::gt0110|internal injuries|", "$gt0005.value>=($currentDateTime.value-720.0,h)">
				then = <"$gt0025=true",...>
				priority = <6>
			>
			["gt0053"] = (RULE) <
				when = <"$gt0003 is_a local::gt0111|contraindicative diagnoses|", "$gt0005.value>=($currentDateTime.value-720.0,h)">
				then = <"$gt0025=true",...>
				priority = <5>
			>
			["gt0054"] = (RULE) <
				when = <"$gt0042 is_a local::gt0112|contraindicative diagnoses|",...>
				then = <"$gt0017=true",...>
				priority = <4>
			>
			["gt0055"] = (RULE) <
				when = <"($gt0120!=null)||($gt0119 is_a local::gt0114|anticoagulant|)",...>
				then = <"$gt0024=true",...>
				priority = <3>
			>
			["gt0058"] = (RULE) <
				when = <"($gt0042 is_a local::gt0115|cerebral haemorrhage|)||($gt0042 is_a local::gt0116|intracranial haemorrhage|)",...>
				then = <"$gt0059=true",...>
				priority = <2>
			>
			["gt0060"] = (RULE) <
				when = <"$gt0061 is_a local::gt0117|haemorrhage|",...>
				then = <"$gt0062=true",...>
				priority = <1>
			>
		>
	>
	ontology = (GUIDE_ONTOLOGY) <
		term_bindings = <
			["ATC"] = (TERM_BINDING) <
				bindings = <
					["gt0114"] = (BINDING) <
						codes = <[ATC::B01AA03], [ATC::B01AE07], [ATC::B01AX06]>
					>
				>
			>
			["ICD10"] = (TERM_BINDING) <
				bindings = <
					["gt0100"] = (BINDING) <
						codes = <[ICD10::G83.8],...>
					>
					["gt0101"] = (BINDING) <
						codes = <[ICD10::R57.2],...>
					>
					["gt0106"] = (BINDING) <
						codes = <[ICD10::K92.2], [ICD10::I64]>
					>
					["gt0110"] = (BINDING) <
						codes = <[ICD10::T14.8],...>
					>
					["gt0111"] = (BINDING) <
						codes = <[ICD10::K26], [ICD10::N39.9]>
					>
					["gt0112"] = (BINDING) <
						codes = <[ICD10::I30.9], [ICD10::K85], [ICD10::I74.9], [ICD10::K72.9], [ICD10::I50.0], [ICD10::I33.0], [ICD10::Q21.1]>
					>
					["gt0113"] = (BINDING) <
						codes = <[ICD10::D68.9],...>
					>
					["gt0116"] = (BINDING) <
						codes = <[ICD10::I62.9],...>
					>
				>
			>
			["SNOMED-CT"] = (TERM_BINDING) <
				bindings = <
					["gt0100"] = (BINDING) <
						codes = <[SNOMED-CT::66264000],...>
						uri = <"">
					>
					["gt0101"] = (BINDING) <
						codes = <[SNOMED-CT::76571007],...>
						uri = <"">
					>
					["gt0102"] = (BINDING) <
						codes = <[SNOMED-CT::95660002],...>
						uri = <"">
					>
					["gt0103"] = (BINDING) <
						codes = <[SNOMED-CT::413711008], [SNOMED-CT::289908002]>
						uri = <"">
					>
					["gt0104"] = (BINDING) <
						codes = <[SNOMED-CT::169836001],...>
						uri = <"">
					>
					["gt0105"] = (BINDING) <
						codes = <[SNOMED-CT::277762005],...>
						uri = <"">
					>
					["gt0106"] = (BINDING) <
						codes = <[SNOMED-CT::74474003], [SNOMED-CT::127295002], [SNOMED-CT::230690007]>
						uri = <"">
					>
					["gt0107"] = (BINDING) <
						codes = <[SNOMED-CT::278199004],...>
						uri = <"">
					>
					["gt0108"] = (BINDING) <
						codes = <[SNOMED-CT::116005007],...>
						uri = <"">
					>
					["gt0109"] = (BINDING) <
						codes = <[SNOMED-CT::19130008],...>
						uri = <"">
					>
					["gt0110"] = (BINDING) <
						codes = <[SNOMED-CT::79322002],...>
						uri = <"">
					>
					["gt0111"] = (BINDING) <
						codes = <[SNOMED-CT::249273002], [SNOMED-CT::51868009]>
						uri = <"">
					>
					["gt0112"] = (BINDING) <
						codes = <[SNOMED-CT::56675007], [SNOMED-CT::95440004], [SNOMED-CT::233850007], [SNOMED-CT::439127006], [SNOMED-CT::75694006], [SNOMED-CT::3238004], [SNOMED-CT::59927004]>
						uri = <"">
					>
					["gt0113"] = (BINDING) <
						codes = <[SNOMED-CT::64779008],...>
						uri = <"">
					>
					["gt0115"] = (BINDING) <
						codes = <[SNOMED-CT::274100004],...>
						uri = <"">
					>
					["gt0116"] = (BINDING) <
						codes = <[SNOMED-CT::1386000],...>
						uri = <"">
					>
					["gt0117"] = (BINDING) <
						codes = <[SNOMED-CT::50960005],...>
						uri = <"">
					>
				>
			>
		>
		term_definitions = <
			["en"] = (TERM_DEFINITION) <
				terms = <
					["gt0000"] = (TERM) <
						text = <"Thrombolysis Contraindications">
						description = <"Contraindication criteria concerning the use of intravenously administered recominant tissue plasminogen activator (rtPA) in acute stroke treatment.">
					>
					["gt0002"] = (TERM) <
						text = <"Date of onset of occurrence">
						description = <"Date of onset of occurrence or exacerbation">
					>
					["gt0003"] = (TERM) <
						text = <"Diagnosis">
						description = <"The index diagnosis">
					>
					["gt0004"] = (TERM) <
						text = <"Severity">
						description = <"The severity of the index problem">
					>
					["gt0005"] = (TERM) <
						text = <"Date of last occurrence">
						description = <"The date of the last occurrence or exacerbation">
					>
					["gt0006"] = (TERM) <
						text = <"Confidence">
						description = <"*">
					>
					["gt0008"] = (TERM) <
						text = <"Total Score">
						description = <"*">
					>
					["gt0010"] = (TERM) <
						text = <"Procedure">
						description = <"The name of the procedure.">
					>
					["gt0011"] = (TERM) <
						text = <"Time of Procedure">
						description = <"*">
					>
					["gt0013"] = (TERM) <
						text = <"Blood glucose">
						description = <"Concentration of blood glucose in the sample.">
					>
					["gt0015"] = (TERM) <
						text = <"Time since stroke onset > 4.5h">
						description = <"*">
					>
					["gt0016"] = (TERM) <
						text = <"NIHSS > 25">
						description = <"*">
					>
					["gt0017"] = (TERM) <
						text = <"One of the following: infectious endocarditis, pericarditis, ventricular thrombosis, atrial septal aneurysm, severe heart failure, pancreatitis, severe liver damage">
						description = <"*">
					>
					["gt0018"] = (TERM) <
						text = <"One of the following in the last week: lumbar puncture, central venous catheter">
						description = <"*">
					>
					["gt0019"] = (TERM) <
						text = <"Pregnant, childbirth in the last month, breast feeding   ">
						description = <"*">
					>
					["gt0020"] = (TERM) <
						text = <"One of the following in the last three months: stroke, head trauma, operation in the central nervous system, definite gastrointestinal bleeding">
						description = <"*">
					>
					["gt0021"] = (TERM) <
						text = <"Likely postictal paresis">
						description = <"*">
					>
					["gt0022"] = (TERM) <
						text = <"Blood glucose <3,mmol/l or > 22,mmol/l">
						description = <"*">
					>
					["gt0023"] = (TERM) <
						text = <"Septic shock suspected">
						description = <"*">
					>
					["gt0024"] = (TERM) <
						text = <"Bleeding tendency or anticoagulation treatment">
						description = <"*">
					>
					["gt0025"] = (TERM) <
						text = <"One of the following in the last month:  operation/biopsy from parenchymatous organs, trauma with internal injuries, duodenal ulcer, bleeding from the urinary tract">
						description = <"*">
					>
					["gt0026"] = (TERM) <
						text = <"Stroke Onset More Than 4.5 Hours Ago?">
					>
					["gt0037"] = (TERM) <
						text = <"Patient describes an explosive headache (that resembles a subarachnoid haemorrhage) [Sektion]">
						description = <"*">
					>
					["gt0038"] = (TERM) <
						text = <"Date of initial onset">
						description = <"The date that the problem began causing symptoms or signs">
					>
					["gt0039"] = (TERM) <
						text = <"NIHSS Score > 25?">
					>
					["gt0041"] = (TERM) <
						text = <"Likely Postictal Paresis?">
					>
					["gt0042"] = (TERM) <
						text = <"Diagnosis">
						description = <"The index diagnosis">
					>
					["gt0043"] = (TERM) <
						text = <"Confidence">
						description = <"*">
					>
					["gt0044"] = (TERM) <
						text = <"Blood Glucose Too Low or Too High?">
					>
					["gt0046"] = (TERM) <
						text = <"Suspected Septic Shock?">
					>
					["gt0047"] = (TERM) <
						text = <"Clinical Picture Resembles Subarachnoid Haemorrhage?">
					>
					["gt0048"] = (TERM) <
						text = <"Pregnancy, Recent Childbirth or Breastfeeding?">
					>
					["gt0049"] = (TERM) <
						text = <"Contraindicative Procedures in the Last Week?">
					>
					["gt0050"] = (TERM) <
						text = <"Contraindicative Diagnoses/Procedures in the Last Three Months?">
					>
					["gt0051"] = (TERM) <
						text = <"Contraindicative Diagnoses/Procedures in the Last Month? [Part I]">
					>
					["gt0052"] = (TERM) <
						text = <"Contraindicative Diagnoses/Procedures in the Last Month? [Part II]">
					>
					["gt0053"] = (TERM) <
						text = <"Contraindicative Diagnoses/Procedures in the Last Month? [Part III]">
					>
					["gt0054"] = (TERM) <
						text = <"Generally Contraindicative Diagnoses?">
					>
					["gt0055"] = (TERM) <
						text = <"Bleeding Tendency or Anticoagulation Treatment?">
					>
					["gt0057"] = (TERM) <
						text = <"Generic name">
						description = <"The generic name of the drug which is an alternative name to the name of medication">
					>
					["gt0058"] = (TERM) <
						text = <"History of Cerebral or Intracranial Haemorrhage?">
					>
					["gt0059"] = (TERM) <
						text = <"History of cerebral haemorrhage or intracranial bleeding">
						description = <"*">
					>
					["gt0060"] = (TERM) <
						text = <"Haemorrhage on CT Scan?">
					>
					["gt0061"] = (TERM) <
						text = <"Findings">
						description = <"Clinical findings relevant to the imaging investigation">
					>
					["gt0062"] = (TERM) <
						text = <"CT scan shows bleeding ">
						description = <"*">
					>
					["gt0063"] = (TERM) <
						text = <"Date/time action performed">
						description = <"The date and time at which this step of the Action was performed.">
					>
					["gt0100"] = (TERM) <
						text = <"postictal paresis">
						description = <"postictal paresis">
					>
					["gt0101"] = (TERM) <
						text = <"septic shock">
						description = <"septic shock">
					>
					["gt0102"] = (TERM) <
						text = <"thunderclap headache">
						description = <"thunderclap headache">
					>
					["gt0103"] = (TERM) <
						text = <"pregnancy or breastfeeding">
						description = <"pregnancy or breastfeeding">
					>
					["gt0104"] = (TERM) <
						text = <"childbirth">
						description = <"childbirth">
					>
					["gt0105"] = (TERM) <
						text = <"lumbar puncture">
						description = <"contraindicative procedures">
					>
					["gt0106"] = (TERM) <
						text = <"stroke, traumatic brain injury or gastrointestinal bleeding">
						description = <"contraindicative diagnoses">
					>
					["gt0107"] = (TERM) <
						text = <"operation in the central nervous system">
						description = <"operation in the central nervous system">
					>
					["gt0108"] = (TERM) <
						text = <"biopsy from parenchymatous organs">
						description = <"biopsy from parenchymatous organs">
					>
					["gt0109"] = (TERM) <
						text = <"trauma">
						description = <"trauma">
					>
					["gt0110"] = (TERM) <
						text = <"internal injuries">
						description = <"internal injuries">
					>
					["gt0111"] = (TERM) <
						text = <"duodenal ulcer or urinary tract finding">
						description = <"contraindicative diagnoses">
					>
					["gt0112"] = (TERM) <
						text = <"infective endocarditis, pericarditis, thrombosis, atrial septal aneurysm, acute heart failure, pancreatitis or liver failure">
						description = <"contraindicative diagnoses">
					>
					["gt0113"] = (TERM) <
						text = <"bleeding tendency">
						description = <"bleeding tendency">
					>
					["gt0114"] = (TERM) <
						text = <"anticoagulant">
						description = <"anticoagulant">
					>
					["gt0115"] = (TERM) <
						text = <"cerebral haemorrhage">
						description = <"cerebral haemorrhage">
					>
					["gt0116"] = (TERM) <
						text = <"intracranial haemorrhage">
						description = <"intracranial haemorrhage">
					>
					["gt0117"] = (TERM) <
						text = <"haemorrhage">
						description = <"haemorrhage">
					>
					["gt0118"] = (TERM) <
						text = <"Name of medication">
						description = <"The name of the intervention - which may be coded">
					>
					["gt0119"] = (TERM) <
						text = <"Name of medication">
						description = <"The name of the intervention - which may be coded">
					>
					["gt0120"] = (TERM) <
						text = <"bleeding tendency diagnosis">
						description = <"The index diagnosis">
					>
					["gt0121"] = (TERM) <
						text = <"lumbar puncture procedure">
						description = <"The name of the procedure.">
					>
					["gt0122"] = (TERM) <
						text = <"operation in the CNS procedure">
						description = <"The name of the procedure.">
					>
					["gt0123"] = (TERM) <
						text = <"Diagnosis">
						description = <"The index diagnosis">
					>
				>
			>
		>
	>
>
