# Supplementary material for: Retrospective checking of compliance with practice guidelines for acute stroke care: a novel experiment using openEHR’s Guideline Definition Language
Source: BMC Med Inform Decis Mak. 2014 May 10;14:39. doi: 10.1186/1472-6947-14-39 (PMC4052843; doi:10.1186/1472-6947-14-39)
Supplement: Additional file 6 — GDL Configuration – provides a GDL Editor configuration for running the GDL files from this work; can be used as an alternative to installing and configuring the GDL Editor and run using the ‘startup.bat’ file. [file 1472-6947-14-39-S6.zip]

Archive with 107 entries (100 files):
- GDL_Configuration/
- GDL_Configuration/Archetypes/
- GDL_Configuration/Archetypes/openEHR-EHR-ACTION.intravenous_fluid_administration.v1.adl
- GDL_Configuration/Archetypes/openEHR-EHR-ACTION.procedure.v1.adl
- GDL_Configuration/Archetypes/openEHR-EHR-EVALUATION.alert.v1.adl
- GDL_Configuration/Archetypes/openEHR-EHR-EVALUATION.problem-diagnosis.v1.adl
- GDL_Configuration/Archetypes/openEHR-EHR-EVALUATION.thrombolysis_contraindications.v1.adl
- GDL_Configuration/Archetypes/openEHR-EHR-INSTRUCTION.imaging.v1.adl
- GDL_Configuration/Archetypes/openEHR-EHR-INSTRUCTION.medication.v1.adl
- GDL_Configuration/Archetypes/openEHR-EHR-ITEM_TREE.gas_administration.v1.adl
- GDL_Configuration/Archetypes/openEHR-EHR-ITEM_TREE.imaging.v1.adl
- GDL_Configuration/Archetypes/openEHR-EHR-ITEM_TREE.medication.v1.adl
- GDL_Configuration/Archetypes/openEHR-EHR-OBSERVATION.blood_pressure.v1.adl
- GDL_Configuration/Archetypes/openEHR-EHR-OBSERVATION.body_temperature.v1.adl
- GDL_Configuration/Archetypes/openEHR-EHR-OBSERVATION.exam.v1.adl
- GDL_Configuration/Archetypes/openEHR-EHR-OBSERVATION.indirect_oximetry.v2.adl
- GDL_Configuration/Archetypes/openEHR-EHR-OBSERVATION.lab_test-blood_glucose.v1.adl
- GDL_Configuration/Archetypes/openEHR-EHR-OBSERVATION.nihss.v1.adl
- GDL_Configuration/gdl-editor.jar
- GDL_Configuration/Guidelines/
- GDL_Configuration/Guidelines/ESO_2008_Guidelines.gdl
- GDL_Configuration/Guidelines/NIHSS_Score_Calculation.gdl
- GDL_Configuration/Guidelines/Thrombolysis_Contraindications.gdl
- GDL_Configuration/lib/
- GDL_Configuration/lib/adl-parser-1.0.2.jar
- GDL_Configuration/lib/adl-serializer-1.0.2.jar
- GDL_Configuration/lib/antlr-2.7.7.jar
- GDL_Configuration/lib/antlr-3.3.jar
- GDL_Configuration/lib/antlr-runtime-3.3.jar
- GDL_Configuration/lib/cds-common-0.9.jar
- GDL_Configuration/lib/cds-core-0.9.jar
- GDL_Configuration/lib/cds-form-generator-0.9.jar
- GDL_Configuration/lib/cds-model-0.9.jar
- GDL_Configuration/lib/cds-openehr-0.9.jar
- GDL_Configuration/lib/cds-persistence-0.9.jar
- GDL_Configuration/lib/cloning-1.8.1.jar
- GDL_Configuration/lib/commons-io-1.4.jar
- GDL_Configuration/lib/commons-jxpath-1.3.jar
- GDL_Configuration/lib/commons-lang-2.4.jar
- GDL_Configuration/lib/dadl-binding-1.0.2.jar
- GDL_Configuration/lib/dadl-parser-1.0.2.jar
- GDL_Configuration/lib/diffutils-1.2.1.jar
- GDL_Configuration/lib/drools-compiler-5.5.0.Final.jar
- GDL_Configuration/lib/drools-core-5.5.0.Final.jar
- GDL_Configuration/lib/ecj-3.5.1.jar
- GDL_Configuration/lib/ejb-api-3.0.jar
- GDL_Configuration/lib/gdl-drools-converter-0.9.jar
- GDL_Configuration/lib/gdl-model-0.9.jar
- GDL_Configuration/lib/gdl-parser-0.9.jar
- GDL_Configuration/lib/hermit-1.3.6.jar
- GDL_Configuration/lib/jcalendar-1.3.2.jar
- GDL_Configuration/lib/jdom-1.0.jar
- GDL_Configuration/lib/joda-time-1.3.jar
- GDL_Configuration/lib/jsr-275-0.9.1.jar
- GDL_Configuration/lib/jsr173_api-1.0.jar
- GDL_Configuration/lib/junit-3.8.1.jar
- GDL_Configuration/lib/knowledge-api-5.5.0.Final.jar
- GDL_Configuration/lib/knowledge-internal-api-5.5.0.Final.jar
- GDL_Configuration/lib/log4j-1.2.13.jar
- GDL_Configuration/lib/measure-serv-1.0.2.jar
- GDL_Configuration/lib/mini-termserv-1.0.2.jar
- GDL_Configuration/lib/mvel2-2.1.3.Final.jar
- GDL_Configuration/lib/objenesis-1.2.jar
- GDL_Configuration/lib/oet-parser-1.0.2.jar
- GDL_Configuration/lib/openehr-aom-1.0.2.jar
- GDL_Configuration/lib/openehr-ap-1.0.2.jar
- GDL_Configuration/lib/openehr-rm-core-1.0.2.jar
- GDL_Configuration/lib/openehr-rm-domain-1.0.2.jar
- GDL_Configuration/lib/owlapi-api-3.3.jar
- GDL_Configuration/lib/owlapi-apibinding-3.3.jar
- GDL_Configuration/lib/owlapi-change-3.3.jar
- GDL_Configuration/lib/owlapi-functional-3.3.jar
- GDL_Configuration/lib/owlapi-impl-3.3.jar
- GDL_Configuration/lib/owlapi-krss-3.3.jar
- GDL_Configuration/lib/owlapi-latex-3.3.jar
- GDL_Configuration/lib/owlapi-mansyntax-3.3.jar
- GDL_Configuration/lib/owlapi-obo-3.3.jar
- GDL_Configuration/lib/owlapi-owlexpression-3.3.jar
- GDL_Configuration/lib/owlapi-owlxml-3.3.jar
- GDL_Configuration/lib/owlapi-rdfapi-3.3.jar
- GDL_Configuration/lib/owlapi-rdfxml-3.3.jar
- GDL_Configuration/lib/owlapi-reasoner-3.3.jar
- GDL_Configuration/lib/owlapi-turtle-3.3.jar
- GDL_Configuration/lib/owlapi-util-3.3.jar
- GDL_Configuration/lib/rm-builder-1.0.2.jar
- GDL_Configuration/lib/rm-skeleton-1.0.2.jar
- GDL_Configuration/lib/slf4j-api-1.6.4.jar
- GDL_Configuration/lib/stax-1.1.1-dev.jar
- GDL_Configuration/lib/stax-api-1.0.1.jar
- GDL_Configuration/lib/stringtemplate-3.2.1.jar
- GDL_Configuration/lib/terminology-service-0.9.jar
- GDL_Configuration/lib/xml-binding-1.0.2.jar
- GDL_Configuration/lib/xmlbeans-2.3.0.jar
- GDL_Configuration/lib/xmlpull-1.1.3.1.jar
- GDL_Configuration/lib/xpp3_min-1.1.4c.jar
- GDL_Configuration/lib/xstream-1.4.1.jar
- GDL_Configuration/Ontologies/
- GDL_Configuration/startup.bat
- GDL_Configuration/startup.sh
- GDL_Configuration/Templates/
- GDL_Configuration/Templates/coded_alert.oet
- GDL_Configuration/Templates/generic_medication_instruction_atc.oet
- GDL_Configuration/Templates/imaging_instruction_snomed_ct.oet
- GDL_Configuration/Terminologies/
- GDL_Configuration/Terminologies/ALERTS.csv
- GDL_Configuration/Terminologies/ATC.csv
- GDL_Configuration/Terminologies/ICD10.csv
