# Supplementary material for: Retrospective checking of compliance with practice guidelines for acute stroke care: a novel experiment using openEHR’s Guideline Definition Language
Source: BMC Med Inform Decis Mak. 2014 May 10;14:39. doi: 10.1186/1472-6947-14-39 (PMC4052843; doi:10.1186/1472-6947-14-39)
Supplement: Additional file 6 — GDL Configuration – provides a GDL Editor configuration for running the GDL files from this work; can be used as an alternative to installing and configuring the GDL Editor and run using the ‘startup.bat’ file. [file 1472-6947-14-39-S6.zip › GDL_Configuration/Templates/generic_medication_instruction_atc.oet]

<?xml version="1.0"?>
<template xmlns:xsi="http://www.w3.org/2001/XMLSchema-instance" xmlns:xsd="http://www.w3.org/2001/XMLSchema" xmlns="openEHR/v1/Template">
  <id>503232ce-f9dc-4119-a88e-18ec045becf0</id>
  <name>New Template</name>
  <description>
    <lifecycle_state>Initial</lifecycle_state>
    <details>
      <purpose />
      <use />
      <misuse />
    </details>
    <other_details>
      <item>
        <key>MetaDataSet:Sample Set </key>
        <value>Template metadata sample set </value>
      </item>
      <item>
        <key>Acknowledgements</key>
        <value />
      </item>
      <item>
        <key>Business Process Level</key>
        <value />
      </item>
      <item>
        <key>Care setting</key>
        <value />
      </item>
      <item>
        <key>Client group</key>
        <value />
      </item>
      <item>
        <key>Clinical Record Element</key>
        <value />
      </item>
      <item>
        <key>Copyright</key>
        <value />
      </item>
      <item>
        <key>Issues</key>
        <value />
      </item>
      <item>
        <key>Owner</key>
        <value />
      </item>
      <item>
        <key>Sign off</key>
        <value />
      </item>
      <item>
        <key>Speciality</key>
        <value />
      </item>
      <item>
        <key>User roles</key>
        <value />
      </item>
    </other_details>
  </description>
  <definition xsi:type="INSTRUCTION" archetype_id="openEHR-EHR-INSTRUCTION.medication.v1" concept_name="Medication order">
    <activityDescription xsi:type="ITEM_TREE" archetype_id="openEHR-EHR-ITEM_TREE.medication.v1" path="/activities[at0001 and name/value='Medication activity']/description">
      <Rule path="/items[at0001]">
        <constraint xsi:type="textConstraint">
          <includedValues>ATC::B01AA03::Warfarin</includedValues>
          <includedValues>ATC::B01AC06::Acetylsalicylic acid</includedValues>
          <includedValues>ATC::J05AB01::Aciclovir</includedValues>
        </constraint>
      </Rule>
    </activityDescription>
  </definition>
</template>
