# Supplementary material for: Retrospective checking of compliance with practice guidelines for acute stroke care: a novel experiment using openEHR’s Guideline Definition Language
Source: BMC Med Inform Decis Mak. 2014 May 10;14:39. doi: 10.1186/1472-6947-14-39 (PMC4052843; doi:10.1186/1472-6947-14-39)
Supplement: Additional file 6 — GDL Configuration – provides a GDL Editor configuration for running the GDL files from this work; can be used as an alternative to installing and configuring the GDL Editor and run using the ‘startup.bat’ file. [file 1472-6947-14-39-S6.zip › GDL_Configuration/Templates/imaging_instruction_snomed_ct.oet]

<?xml version="1.0"?>
<template xmlns:xsi="http://www.w3.org/2001/XMLSchema-instance" xmlns:xsd="http://www.w3.org/2001/XMLSchema" xmlns="openEHR/v1/Template">
  <id>2ebd51a0-8fe5-41f7-b904-fbab0a5b3b59</id>
  <name>imaging_instruction</name>
  <description>
    <lifecycle_state>Initial</lifecycle_state>
    <details>
      <purpose />
      <use />
      <misuse />
    </details>
    <other_details>
      <item>
        <key>MetaDataSet:Sample Set </key>
        <value>Template metadata sample set </value>
      </item>
      <item>
        <key>Acknowledgements</key>
        <value />
      </item>
      <item>
        <key>Business Process Level</key>
        <value />
      </item>
      <item>
        <key>Care setting</key>
        <value />
      </item>
      <item>
        <key>Client group</key>
        <value />
      </item>
      <item>
        <key>Clinical Record Element</key>
        <value />
      </item>
      <item>
        <key>Copyright</key>
        <value />
      </item>
      <item>
        <key>Issues</key>
        <value />
      </item>
      <item>
        <key>Owner</key>
        <value />
      </item>
      <item>
        <key>Sign off</key>
        <value />
      </item>
      <item>
        <key>Speciality</key>
        <value />
      </item>
      <item>
        <key>User roles</key>
        <value />
      </item>
    </other_details>
  </description>
  <definition xsi:type="INSTRUCTION" archetype_id="openEHR-EHR-INSTRUCTION.imaging.v1" concept_name="Imaging request">
   <activityDescription xsi:type="ITEM_TREE" archetype_id="openEHR-EHR-ITEM_TREE.imaging.v1" path="/activities[at0001 and name/value='Imaging activity']/description">
    <Rule path="/items[at0002]/items[at0003]">
      <constraint xsi:type="textConstraint">
        <includedValues>SNOMED-CT::56675007::Acute heart failure</includedValues>
        <includedValues>SNOMED-CT::373147003::Administration of medication not done due to contraindication</includedValues>
        <includedValues>SNOMED-CT::450742003::Assessment using National Institutes of Health stroke scale</includedValues>
        <includedValues>SNOMED-CT::95440004::Atrial septal aneurysm</includedValues>
        <includedValues>SNOMED-CT::86273004::Biopsy</includedValues>
        <includedValues>SNOMED-CT::169836001::Birth of child</includedValues>
        <includedValues>SNOMED-CT::64779008::Bleeding tendency</includedValues>
        <includedValues>SNOMED-CT::365812005::Blood glucose level</includedValues>
        <includedValues>SNOMED-CT::75367002::Blood pressure</includedValues>
        <includedValues>SNOMED-CT::254935002::Brain tumour</includedValues>
        <includedValues>SNOMED-CT::413711008::Breastfeeding</includedValues>
        <includedValues>SNOMED-CT::278199004::Central nervous system</includedValues>
        <includedValues>SNOMED-CT::52124006::Central venous catheter</includedValues>
        <includedValues>SNOMED-CT::274100004::Cerebral haemorrhage</includedValues>
        <includedValues>SNOMED-CT::433111008::Computed tomography of brain perfusion</includedValues>
        <includedValues>SNOMED-CT::396207002::Computerised axial tomography of brain with radiopaque contrast</includedValues>
        <includedValues>SNOMED-CT::77477000::Computerised tomography</includedValues>
        <includedValues>SNOMED-CT::73211009::Diabetes</includedValues>
        <includedValues>SNOMED-CT::51868009::Duodenal ulcer</includedValues>
        <includedValues>SNOMED-CT::74474003::Gastrointestinal bleeding</includedValues>
        <includedValues>SNOMED-CT::50960005::Haemorrhage</includedValues>
        <includedValues>SNOMED-CT::233850007::Infective endocarditis</includedValues>
        <includedValues>SNOMED-CT::79322002::Internal injury</includedValues>
        <includedValues>SNOMED-CT::1386000::Intracranial haemorrhage</includedValues>
        <includedValues>SNOMED-CT::422504002::Ischaemic stroke</includedValues>
        <includedValues>SNOMED-CT::59927004::Liver failure</includedValues>
        <includedValues>SNOMED-CT::277762005::Lumbar puncture</includedValues>
        <includedValues>SNOMED-CT::450743008::National Institutes of Health stroke scale score</includedValues>
        <includedValues>SNOMED-CT::450741005::National Institutes of Health stroke scale</includedValues>
        <includedValues>SNOMED-CT::387713003::Operation</includedValues>
        <includedValues>SNOMED-CT::75694006::Pancreatitis</includedValues>
        <includedValues>SNOMED-CT::116005007::Parenchymatous viscus</includedValues>
        <includedValues>SNOMED-CT::3238004::Pericarditis</includedValues>
        <includedValues>SNOMED-CT::66264000::Postictal paralysis</includedValues>
        <includedValues>SNOMED-CT::289908002::Pregnancy</includedValues>
        <includedValues>SNOMED-CT::309518001::Right ventricular thrombosis</includedValues>
        <includedValues>SNOMED-CT::76571007::Septic shock</includedValues>
        <includedValues>SNOMED-CT::230690007::Stroke</includedValues>
        <includedValues>SNOMED-CT::21454007::Subarachnoid haemorrhage</includedValues>
        <includedValues>SNOMED-CT::390910005::Thrombolysis contraindicated</includedValues>
        <includedValues>SNOMED-CT::51308000::Thrombolysis</includedValues>
        <includedValues>SNOMED-CT::439127006::Thrombosis</includedValues>
        <includedValues>SNOMED-CT::95660002::Thunderclap headache</includedValues>
        <includedValues>SNOMED-CT::19130008::Trauma</includedValues>
        <includedValues>SNOMED-CT::127295002::Traumatic brain injury</includedValues>
        <includedValues>SNOMED-CT::249273002::Urinary tract finding</includedValues>
        <includedValues>SNOMED-CT::260678004::Use of anticoagulation</includedValues>
      </constraint>
    </Rule>
    <Rule path="/items[at0004]/items[at0007]">
      <constraint xsi:type="textConstraint">
        <includedValues>SNOMED-CT::12738006::Brain</includedValues>
      </constraint>
    </Rule>
    <Rule path="/items[at0004]/items[at0005]">
        <constraint xsi:type="multipleConstraint">
          <includedTypes>Coded_text</includedTypes>
        </constraint>
      </Rule>
   </activityDescription>
  </definition>
</template>
