# Supplementary material for: Retrospective checking of compliance with practice guidelines for acute stroke care: a novel experiment using openEHR’s Guideline Definition Language
Source: BMC Med Inform Decis Mak. 2014 May 10;14:39. doi: 10.1186/1472-6947-14-39 (PMC4052843; doi:10.1186/1472-6947-14-39)
Supplement: Additional file 6 — GDL Configuration – provides a GDL Editor configuration for running the GDL files from this work; can be used as an alternative to installing and configuring the GDL Editor and run using the ‘startup.bat’ file. [file 1472-6947-14-39-S6.zip › GDL_Configuration/Terminologies/ALERTS.csv]

id	text	parent
1001	Non compliance with CHADVASc guideline detected
1002	High aciclovir dose
1003	Obesity detected on patient
