# Supplementary material for: Retrospective checking of compliance with practice guidelines for acute stroke care: a novel experiment using openEHR’s Guideline Definition Language
Source: BMC Med Inform Decis Mak. 2014 May 10;14:39. doi: 10.1186/1472-6947-14-39 (PMC4052843; doi:10.1186/1472-6947-14-39)
Supplement: Additional file 6 — GDL Configuration – provides a GDL Editor configuration for running the GDL files from this work; can be used as an alternative to installing and configuring the GDL Editor and run using the ‘startup.bat’ file. [file 1472-6947-14-39-S6.zip › GDL_Configuration/Terminologies/ATC.csv]

id	text	parent
A	Alimentary tract and metabolism
A02	Drugs for acid related disorders	A
A02B	Drugs for treatment of peptic ulcer	A02
A02BC	Proton pump inhibitors	A02B
A02BC01	Omeprazole	A02BC
A02BC02	Pantoprazole	A02BC
A02BC03	Lansoprazole	A02BC
A03	Drugs for functional gastrointestinal disorders	A
A03A	Drugs for functional bowel disorders	A03
A03AE	Drugs acting on serotonin receptors	A03A
A03AE02	Tegaserod	A03AE
A03AE04	Prucalopride	A03AE
A03F	Propulsives	A03
A03FA	Propulsives	A03F
A03FA02	Cisapride	A03FA
A03FA03	Domperidone	A03FA
A04	Antiemetics and antinauseants	A
A04A	Antiemetics and antinauseants	A04
A04AA	Serotonin (5HT3) antagonists	A04A
A04AA02	Granisetron	A04AA
A04AA05	Palonosetron	A04AA
A04AD	Other antiemetics	A04A
A04AD12	Aprepitant	A04AD
A05	Bile and liver therapy	A
A05A	Bile therapy	A05
A05AA	Bile acid preparations	A05A
A05AA03	Cholic acid	A05AA
A06	Laxatives	A
A06A	Laxatives	A06
A06AH	Peripheral opioid receptor antagonists	A06A
A06AH01	Methylnaltrexone bromide	A06AH
A07	Antidiarrheals	A
A07A	Intestinal antiinfectives	A07
A07AA	Antibiotics	A07A
A07AA12	Fidaxomicin	A07AA
A08	Antiobesity preparations	A
A08A	Antiobesity preparations	A08
A08AA	Centrally acting antiobesity products	A08A
A08AA01	Phentermine	A08AA
A08AA02	Fenfluramine	A08AA
A08AA03	Amfepramone	A08AA
A08AA04	Dexfenfluramine	A08AA
A08AA05	Mazindol	A08AA
A08AA08	Clobenzorex	A08AA
A08AA09	Mefenorex	A08AA
A08AA10	Sibutramine	A08AA
A08AB	Peripherally acting antiobesity products	A08A
A08AB01	Orlistat	A08AB
A08AX	Other antiobesity drugs	A08A
A08AX01	Rimonabant	A08AX
A10	Drugs used in diabetes	A
A10A	Insulins and analogues	A10
A10AB	Insulins and analogues for injection	A10A
A10AB01	Insulin (human)	A10AB
A10AB04	Insulin lispro	A10AB
A10AB05	Insulin aspart	A10AB
A10AB06	Insulin glulisine	A10AB
A10AC	Insulins and analogues for injection	A10A
A10AC01	Insulin (human)	A10AC
A10AD	Insulins and analogues for injection	A10A
A10AD01	Insulin (human)	A10AD
A10AD05	Insulin aspart	A10AD
A10AE	Insulins and analogues for injection	A10A
A10AE04	Insulin glargine	A10AE
A10AE05	Insulin detemir	A10AE
A10AF	Insulins and analogues	A10A
A10AF01	Insulin (human)	A10AF
A10B	Blood glucose lowering drugs	A10
A10BA	Biguanides	A10B
A10BA02	Metformin	A10BA
A10BB	Sulfonamides	A10B
A10BB12	Glimepiride	A10BB
A10BD	Combinations of oral blood glucose lowering drugs	A10B
A10BD03	Metformin and rosiglitazone	A10BD
A10BD04	Glimepiride and rosiglitazone	A10BD
A10BD05	Metformin and pioglitazone	A10BD
A10BD06	Glimepiride and pioglitazone	A10BD
A10BD07	Metformin and sitagliptin	A10BD
A10BD08	Metformin and vildagliptin	A10BD
A10BD11	Metformin and linagliptin	A10BD
A10BG	Thiazolidinediones	A10B
A10BG02	Rosiglitazone	A10BG
A10BG03	Pioglitazone	A10BG
A10BH	Dipeptidyl peptidase 4 (dpp-4) inhibitors	A10B
A10BH01	Sitagliptin	A10BH
A10BH02	Vildagliptin	A10BH
A10BH03	Saxagliptin	A10BH
A10BH05	Linagliptin	A10BH
A10BX	Other oral blood glucose lowering drugs	A10B
A10BX02	Repaglinide	A10BX
A10BX03	Nateglinide	A10BX
A10BX04	Exenatide	A10BX
A10BX06	Benfluorex	A10BX
A10BX07	Liraglutide	A10BX
A11	Vitamins	A
A11H	Other plain vitamin preparations	A11
A11HA	Other plain vitamin preparations	A11H
A11HA08	Tocofersolan	A11HA
A16	Other alimentary tract and metabolism products	A
A16A	Other alimentary tract and metabolism products	A16
A16AA	Amino acids and derivatives	A16A
A16AA04	Mercaptamine	A16AA
A16AA05	Carglumic acid	A16AA
A16AA06	Betaine	A16AA
A16AB	Enzymes	A16A
A16AB02	Imiglucerase	A16AB
A16AB03	Agalsidase alfa	A16AB
A16AB04	Agalsidase beta	A16AB
A16AB05	Laronidase	A16AB
A16AB07	Alglucosidase alfa	A16AB
A16AB08	Galsulfase	A16AB
A16AB09	Idursulfase	A16AB
A16AB10	Velaglucerase alfa	A16AB
A16AX	Various alimentary tract and metabolism products	A16A
A16AX03	Sodium phenylbutyrate	A16AX
A16AX04	Nitisinone	A16AX
A16AX05	Zinc acetate	A16AX
A16AX06	Miglustat	A16AX
A16AX07	Sapropterin	A16AX
A16AX08	Teduglutide	A16AX
B	Blood and blood forming organs
B01	Antithrombotic agents	B
B01A	Antithrombotic agents	B01
B01AA03	Warfarin	B01A
B01AB	Heparin group	B01A
B01AB02	Antithrombin	B01AB
B01AC	Platelet aggregation inhibitors excluding Heparin	B01A
B01AC04	Clopidogrel	B01AC
B01AC06	Acetylsalicylic acid	B01AC
B01AC09	Epoprostenol	B01AC
B01AC11	Iloprost	B01AC
B01AC16	Eptifibatide	B01AC
B01AC17	Tirofiban	B01AC
B01AC22	Prasugrel	B01AC
B01AC24	Ticagrelor	B01AC
B01AC30	Combinations	B01AC
B01AD	Enzymes	B01A
B01AD02	Alteplase	B01AD
B01AD07	Reteplase	B01AD
B01AD08	Saruplase	B01AD
B01AD10	Drotrecogin alfa (activated)	B01AD
B01AD11	Tenecteplase	B01AD
B01AD12	Protein C	B01AD
B01AE	Direct thrombin inhibitors	B01A
B01AE01	Desirudin	B01AE
B01AE02	Lepirudin	B01AE
B01AE06	Bivalirudin	B01AE
B01AE07	Dabigatran etexilate	B01AE
B01AX	Other antithrombotic agents	B01A
B01AX05	Fondaparinux	B01AX
B01AX06	Rivaroxaban	B01AX
B02	Antihemorrhagics	B
B02A	Antifibrinolytics	B02
B02AA	Amino acids	B02A
B02AA02	Tranexamic acid	B02AA
B02AB	Proteinase inhibitors	B02A
B02AB01	Aprotinin	B02AB
B02B	Vitamin K and other hemostatics	B02
B02BC	Local hemostatics	B02B
B02BC30	Combinations	B02BC
B02BD	Blood coagulation factors	B02B
B02BD02	Coagulation factor VIII	B02BD
B02BD04	Coagulation factor IX	B02BD
B02BD05	Coagulation factor VII	B02BD
B02BD11	Catridecacog	B02BD
B02BX	Other systemic hemostatics	B02B
B02BX04	Romiplostim	B02BX
B02BX05	Eltrombopag	B02BX
B03	Antianemic preparations	B
B03X	Other antianemic preparations	B03
B03XA	Other antianemic preparations	B03X
B03XA01	Erythropoietin	B03XA
B03XA02	Darbepoetin alfa	B03XA
B03XA03	Methoxy polyethylene glycol-epoetin beta	B03XA
B06	Other hematological agents	B
B06A	Other hematological agents	B06
B06AC	Drugs used in hereditary angioedema	B06A
B06AC01	C1-inhibitor	B06AC
C	Cardiovascular system
C01	Cardiac therapy	C
C01B	Antiarrhythmics	C01
C01BD	Antiarrhythmics	C01B
C01BD04	Dofetilide	C01BD
C01BD07	Dronedarone	C01BD
C01E	Other cardiac preparations	C01
C01EB	Other cardiac preparations	C01E
C01EB16	Ibuprofen	C01EB
C01EB17	Ivabradine	C01EB
C01EB18	Ranolazine	C01EB
C01EB19	Icatibant	C01EB
C01EB21	Regadenoson	C01EB
C02	Antihypertensives	C
C02C	Antiadrenergic agents	C02
C02CA	Alpha-adrenoceptor blocking agents	C02C
C02CA04	Doxazosin	C02CA
C02K	Other antihypertensives	C02
C02KX	Other antihypertensives	C02K
C02KX01	Bosentan	C02KX
C02KX02	Ambrisentan	C02KX
C02KX03	Sitaxentan	C02KX
C03	Diuretics	C
C03X	Other diuretics	C03
C03XA	Vasopressin antagonists	C03X
C03XA01	Tolvaptan	C03XA
C04	Peripheral vasodilators	C
C04A	Peripheral vasodilators	C04
C04AX	Other peripheral vasodilators	C04A
C04AX21	Naftidrofuryl	C04AX
C07	Beta blocking agents	C
C07A	Beta blocking agents	C07
C07AB	Beta blocking agents	C07A
C07AB52	Metoprolol	C07AB
C08	Calcium channel blockers	C
C08C	Selective calcium channel blockers with mainly vascular effects	C08
C08CA	Dihydropyridine derivatives	C08C
C08CA01	Amlodipine	C08CA
C08CA02	Felodipine	C08CA
C08CA05	Nifedipine	C08CA
C09	Agents acting on the renin-angiotensin system	C
C09A	ACE inhibitors	C09
C09AA	ACE inhibitors	C09A
C09AA01	Captopril	C09AA
C09AA02	Enalapril	C09AA
C09AA03	Lisinopril	C09AA
C09AA04	Perindopril	C09AA
C09AA05	Ramipril	C09AA
C09AA08	Cilazapril	C09AA
C09AA15	Zofenopril	C09AA
C09B	ACE inhibitors	C09
C09BA	ACE inhibitors and diuretics	C09B
C09BA08	Cilazapril and diuretics	C09BA
C09BB	ACE inhibitors and calcium channel blockers	C09B
C09BB03	Lisinopril and amlodipine	C09BB
C09C	Angiotensin II antagonists	C09
C09CA	Angiotensin II antagonists	C09C
C09CA01	Losartan	C09CA
C09CA03	Valsartan	C09CA
C09CA04	Irbesartan	C09CA
C09CA07	Telmisartan	C09CA
C09CA09	Azilsartan medoxomil	C09CA
C09D	Angiotensin II antagonists	C09
C09DA	Angiotensin II antagonists and diuretics	C09D
C09DA04	Irbesartan and diuretics	C09DA
C09DA06	Candesartan and diuretics	C09DA
C09DA07	Telmisartan and diuretics	C09DA
C09DB	Angiotensin II antagonists and calcium channel blockers	C09D
C09DB01	Valsartan and amlodipine	C09DB
C09DB04	Telmisartan and amlodipine	C09DB
C09DX	Angiotensin II antagonists	C09D
C09DX01	Valsartan	C09DX
C09X	Other agents acting on the renin-angiotensin system	C09
C09XA	Renin-inhibitors	C09X
C09XA02	Aliskiren	C09XA
C09XA52	Aliskiren and hydrochlorothiazide	C09XA
C09XA53	Aliskiren and amlodipine	C09XA
C09XA54	Aliskiren	C09XA
C10	Lipid modifying agents	C
C10A	Lipid modifying agents	C10
C10AA	Hmg coa reductase inhibitors	C10A
C10AA01	Simvastatin	C10AA
C10AA03	Pravastatin	C10AA
C10AA04	Fluvastatin	C10AA
C10AA05	Atorvastatin	C10AA
C10AA06	Cerivastatin	C10AA
C10AA07	Rosuvastatin	C10AA
C10AB	Fibrates	C10A
C10AB04	Gemfibrozil	C10AB
C10AC	Bile acid sequestrants	C10A
C10AC04	Colesevelam	C10AC
C10AD	Nicotinic acid and derivatives	C10A
C10AD52	Nicotinic acid	C10AD
C10AX	Other lipid modifying agents	C10A
C10B	Lipid modifying agents	C10
C10BA	HMG CoA reductase inhibitors in combination with other lipid modifying agents	C10B
C10BA03	Pravastatin and fenofibrate	C10BA
D	Dermatologicals
D01	Antifungals for dermatological use	D
D01A	Antifungals for topical use	D01
D01AC	Imidazole derivatives	D01A
D01AC15	Fluconazole	D01AC
D03	Preparations for treatment of wounds & ulcers	D
D03A	Cicatrizants	D03
D03AX	Other cicatrizants	D03A
D03AX06	Becaplermin	D03AX
D05	Antipsoriatics	D
D05A	Antipsoriatics for topical use	D05
D05AX	Other antipsoriatics for topical use	D05A
D05AX52	Calcipotriol	D05AX
D06	Antibiotics and chemotherapeutics for dermatological use	D
D06A	Antibiotics for topical use	D06
D06AX	Other antibiotics for topical use	D06A
D06AX13	Retapamulin	D06AX
D06B	Chemotherapeutics for topical use	D06
D06BB	Antivirals	D06B
D06BB10	Imiquimod	D06BB
D10	Anti-acne preparations	D
D10A	Anti-acne preparations for topical use	D10
D10AD	Retinoids for topical use in acne	D10A
D10AD04	Isotretinoin	D10AD
D11	Other dermatological preparations	D
D11A	Other dermatological preparations	D11
D11AH	Agents for atopic dermatitis	D11A
D11AH01	Tacrolimus	D11AH
D11AH02	Pimecrolimus	D11AH
D11AX	Other dermatologicals	D11A
D11AX16	Eflornithine	D11AX
G	Genito urinary system and sex hormones
G02	Other gynecologicals	G
G02C	Other gynecologicals	G02
G02CB	Prolactine inhibitors	G02C
G02CB02	Lisuride	G02CB
G02CX	Other gynecologicals	G02C
G02CX01	Atosiban	G02CX
G03	Sex hormones and modulators of the genital system	G
G03A	Hormonal contraceptives for systemic use	G03
G03AA	Progestogens and estrogens	G03A
G03AA14	Nomegestrol and estrogen	G03AA
G03AC	Progestogens	G03A
G03AC08	Etonogestrel	G03AC
G03B	Androgens	G03
G03BA	3-oxoandrosten (4) derivatives	G03B
G03BA03	Testosterone	G03BA
G03F	Progestogens and estrogens in combination	G03
G03FA	Progestogens and estrogens	G03F
G03FA01	Norethisterone and estrogen	G03FA
G03G	Gonadotropins and other ovulation stimulants	G03
G03GA	Gonadotropins	G03G
G03GA01	Chorionic gonadotrophin	G03GA
G03GA05	Follitropin alfa	G03GA
G03GA06	Follitropin beta	G03GA
G03GA07	Lutropin alfa	G03GA
G03GA09	Corifollitropin alfa	G03GA
G03X	Other sex hormones and modulators of the genital system	G03
G03XB	Antiprogestogens	G03X
G03XB01	Mifepristone	G03XB
G03XC	Selective estrogen receptor modulators	G03X
G03XC01	Raloxifene	G03XC
G03XC02	Bazedoxifene	G03XC
G03XC03	Lasofoxifene	G03XC
G04	Urologicals	G
G04B	Other urologicals	G04
G04BD	Urinary antispasmodics	G04B
G04BD04	Oxybutynin	G04BD
G04BD10	Darifenacin	G04BD
G04BD11	Fesoterodine	G04BD
G04BE	Drugs used in erectile dysfunction	G04B
G04BE03	Sildenafil	G04BE
G04BE07	Apomorphine	G04BE
G04BE08	Tadalafil	G04BE
G04BE09	Vardenafil	G04BE
G04C	Drugs used in benign prostatic hypertrophy	G04
G04CA	Alpha-adrenoreceptor antagonists	G04C
G04CA04	Silodosin	G04CA
H	Systemic hormonal prep
H01	Pituitary and hypothalamic hormones	H
H01A	Anterior pituitary lobe hormones	H01
H01AB	Thyrotropin	H01A
H01AB01	Thyrotropin	H01AB
H01AC	Somatropin and analogues	H01A
H01AC01	Somatropin	H01AC
H01AC03	Mecasermin	H01AC
H01AX	Other anterior pituitary lobe hormones and analogues	H01A
H01AX01	Pegvisomant	H01AX
H01C	Hypothalamic hormones	H01
H01CA	Gonadotrophin-releasing hormones	H01C
H01CA03	Histrelin	H01CA
H01CB	Antigrowth hormone	H01C
H01CB05	Pasireotide	H01CB
H01CC	Anti-gonadotropin-releasing hormones	H01C
H01CC01	Ganirelix	H01CC
H02	Corticosteroids for systemic use	H
H02A	Corticosteroids for systemic use	H02
H02AB	Glucocorticoids	H02A
H02AB02	Dexamethasone	H02AB
H02AB09	Hydrocortisone	H02AB
H05	Calcium homeostasis	H
H05A	Parathyroid hormones	H05
H05AA	Parathyroid hormones	H05A
H05AA02	Teriparatide	H05AA
H05AA03	Parathyroid hormone	H05AA
H05B	Anti-parathyroid hormones	H05
H05BA	Calcitonin preparations	H05B
H05BA01	Calcitonin (salmon synthetic)	H05BA
H05BX	Other anti-parathyroid agents	H05B
H05BX01	Cinacalcet	H05BX
J	General antiinfectives for systemic use
J01	Antibacterials for systemic use	J
J01A	Tetracyclines	J01
J01AA	Tetracyclines	J01A
J01AA12	Tigecycline	J01AA
J01C	Beta-lactam antibacterials	J01
J01CE	Beta-lactamase sensitive penicillins	J01C
J01CE08	Benzathine benzylpenicillin	J01CE
J01CR	Combinations of penicillins	J01C
J01CR02	Amoxicillin and enzyme inhibitor	J01CR
J01CR05	Piperacillin and enzyme inhibitor	J01CR
J01D	Other beta-lactam antibacterials	J01
J01DC	Second-generation cephalosporins	J01D
J01DC02	Cefuroxime	J01DC
J01DD	Third-generation cephalosporins	J01D
J01DD02	Ceftazidime	J01DD
J01DD04	Ceftriaxone	J01DD
J01DF	Monobactams	J01D
J01DF01	Aztreonam	J01DF
J01DH	Carbapenems	J01D
J01DH02	Meropenem	J01DH
J01DH03	Ertapenem	J01DH
J01DH04	Doripenem	J01DH
J01DH51	Imipenem and enzyme inhibitor	J01DH
J01DI	Other cephalosporins	J01D
J01DI01	Ceftobiprole medocaril	J01DI
J01DI02	Ceftaroline fosamil	J01DI
J01F	Macrolides and lincosamides	J01
J01FA	Macrolides	J01F
J01FA15	Telithromycin	J01FA
J01G	Aminoglycoside antibacterials	J01
J01GB	Other aminoglycosides	J01G
J01GB01	Tobramycin	J01GB
J01M	Quinolone antibacterials	J01
J01MA	Fluoroquinolones	J01M
J01MA02	Ciprofloxacin	J01MA
J01MA09	Sparfloxacin	J01MA
J01MA13	Trovafloxacin	J01MA
J01MA14	Moxifloxacin	J01MA
J01MA16	Gatifloxacin	J01MA
J01X	Other antibacterials	J01
J01XA	Glycopeptide antibacterials	J01X
J01XA02	Teicoplanin	J01XA
J01XA03	Telavancin	J01XA
J01XX	Other antibacterials	J01X
J01XX09	Daptomycin	J01XX
J02	Antimycotics for systemic use	J
J02A	Antimycotics for systemic use	J02
J02AC	Triazole derivatives	J02A
J02AC01	Fluconazole	J02AC
J02AC03	Voriconazole	J02AC
J02AC04	Posaconazole	J02AC
J02AX	Other antimycotics for systemic use	J02A
J02AX04	Caspofungin	J02AX
J02AX05	Micafungin	J02AX
J02AX06	Anidulafungin	J02AX
J05	Antivirals for systemic use	J
J05A	Agents affecting the virus directly	J05
J05AB	Nucleosides	J05A
J05AB01	Aciclovir	J05AB
J05AB04	Ribavirin	J05AB
J05AB06	Ganciclovir	J05AB
J05AB09	Famciclovir	J05AB
J05AB11	Valaciclovir	J05AB
J05AB12	Cidofovir	J05AB
J05AE	Protease inhibitors	J05A
J05AE01	Saquinavir	J05AE
J05AE02	Indinavir	J05AE
J05AE03	Ritonavir	J05AE
J05AE04	Nelfinavir	J05AE
J05AE05	Amprenavir	J05AE
J05AE06	Lopinavir	J05AE
J05AE07	Fosamprenavir	J05AE
J05AE08	Atazanavir	J05AE
J05AE09	Tipranavir	J05AE
J05AE10	Darunavir	J05AE
J05AF	Nucleoside and nucleotide reverse transcriptase inhibitors	J05A
J05AF04	Stavudine	J05AF
J05AF05	Lamivudine	J05AF
J05AF06	Abacavir	J05AF
J05AF07	Tenofovir disoproxil	J05AF
J05AF08	Adefovir dipivoxil	J05AF
J05AF09	Emtricitabine	J05AF
J05AF10	Entecavir	J05AF
J05AF11	Telbivudine	J05AF
J05AG	Non-nucleoside reverse transcriptase inhibitors	J05A
J05AG01	Nevirapine	J05AG
J05AG03	Efavirenz	J05AG
J05AG04	Etravirine	J05AG
J05AG05	Rilpivirine	J05AG
J05AH	Neuraminidase inhibitors	J05A
J05AH02	Oseltamivir	J05AH
J05AR	Antivirals for treatment of hiv infections	J05A
J05AR01	Zidovudine and lamivudine	J05AR
J05AR02	Lamivudine and abacavir	J05AR
J05AR03	Tenofovir disoproxil and emtricitabine	J05AR
J05AR06	Emtricitabine	J05AR
J05AR08	Emtricitabine	J05AR
J05AX	Other antivirals	J05A
J05AX07	Enfuvirtide	J05AX
J05AX08	Raltegravir	J05AX
J05AX09	Maraviroc	J05AX
J06	Immune sera and immunoglobulins	J
J06B	Immunoglobulins	J06
J06BA	Immunoglobulins	J06B
J06BA01	Immunoglobulins	J06BA
J06BA02	Immunoglobulins	J06BA
J06BB	Specific immunoglobulins	J06B
J06BB04	Hepatitis B immunoglobulin	J06BB
J06BB16	Palivizumab	J06BB
J07	Vaccines	J
J07A	Bacterial vaccines	J07
J07AE	Cholera vaccines	J07A
J07AE01	Cholera	J07AE
J07AH	Meningococcal vaccines	J07A
J07AH08	Meningococcus	J07AH
J07AL	Pneumococcal vaccines	J07A
J07AL02	Pneumococcus	J07AL
J07AL52	Pneumococcus purified polysaccharides antigen and Haemophilus influenzae	J07AL
J07B	Viral vaccines	J07
J07BA	Encephalitis vaccines	J07B
J07BA02	Encephalitis	J07BA
J07BB	Influenza vaccines	J07B
J07BB01	Influenza	J07BB
J07BB02	Influenza	J07BB
J07BB03	Influenza	J07BB
J07BC	Hepatitis vaccines	J07B
J07BC01	Hepatitis B	J07BC
J07BC20	Combinations	J07BC
J07BD	Measles vaccines	J07B
J07BD52	Measles	J07BD
J07BD54	Measles	J07BD
J07BH	Rota virus diarrhea vaccines	J07B
J07BH01	Rota virus	J07BH
J07BH02	Rota virus	J07BH
J07BK	Varicella zoster vaccines	J07B
J07BK02	Zoster	J07BK
J07BL	Yellow fever vaccines	J07B
J07BL01	Yellow fever	J07BL
J07BM	Papillomavirus vaccines	J07B
J07BM01	Papillomavirus (human types 6	J07BM
Papillomavirus (human types 16	18)	Papillomavirus (human types
J07BM02	Papillomavirus (human types 16	J07BM
J07C	Bacterial and viral vaccines	J07
J07CA	Bacterial and viral vaccines	J07C
J07CA01	Diphtheria-poliomyelitis-tetanus	J07CA
J07CA05	Diphtheria-hepatitis B-pertussis-tetanus	J07CA
J07CA07	Diphtheria-hepatitis B-tetanus	J07CA
J07CA08	Hemophilus influenzae B and hepatitis B	J07CA
J07CA09	Diphtheria-hemophilus influenzae B-pertussis-poliomyelitis-tetanus-hepatitis B	J07CA
J07CA10	Typhoid-hepatitis A	J07CA
J07CA12	Diphtheria-pertussis-poliomyelitis-tetanus-hepatitis B	J07CA
M	Musculo-skeletal system
M01	Antiinflammatory and antirheumatic products	M
M01A	Antiinflammatory and antirheumatic products	M01
M01AC	Oxicams	M01A
M01AC01	Piroxicam	M01AC
M01AC05	Lornoxicam	M01AC
M01AE	Propionic acid derivatives	M01A
M01AE03	Ketoprofen	M01AE
M01AH	Coxibs	M01A
M01AH02	Rofecoxib	M01AH
M01AH03	Valdecoxib	M01AH
M01AH04	Parecoxib	M01AH
M01AH05	Etoricoxib	M01AH
M01AH06	Lumiracoxib	M01AH
M01AX	Other antiinflammatory and antirheumatic agents	M01A
M01AX05	Glucosamine	M01AX
M01AX17	Nimesulide	M01AX
M03	Muscle relaxants	M
M03A	Muscle relaxants	M03
M03AX	Other muscle relaxants	M03A
M03AX01	Botulinum toxin	M03AX
M03B	Muscle relaxants	M03
M03BA	Carbamic acid esters	M03B
M03BA02	Carisoprodol	M03BA
M03BB	Oxazol-	M03B
M03BB02	Chlormezanone	M03BB
M03BX	Other centrally acting agents	M03B
M03BX04	Tolperisone	M03BX
M04	Antigout preparations	M
M04A	Antigout preparations	M04
M04AA	Preparations inhibiting uric acid production	M04A
M04AA03	Febuxostat	M04AA
M05	Drugs for treatment of bone diseases	M
M05B	Drugs affecting bone structure and mineralization	M05
M05BA	Biphosphonates	M05B
M05BA04	Alendronic acid	M05BA
M05BA06	Ibandronic acid	M05BA
M05BA08	Zoledronic acid	M05BA
M05BB	Bisphosphonates	M05B
M05BB03	Alendronic acid and colecalciferol	M05BB
M05BC	Bone morphogenetic proteins	M05B
M05BC01	Dibotermin alfa	M05BC
M05BC02	Eptotermin alfa	M05BC
M05BX	Other drugs affecting bone structure and mineralization	M05B
M05BX03	Strontium ranelate	M05BX
M05BX04	Denosumab	M05BX
M09	Other drugs for disorders of the musculo-skeletal system	M
M09A	Other drugs for disorders of the musculo-skeletal system	M09
M09AB	Enzymes	M09A
M09AB02	Collagenase clostridium histolyticum	M09AB
M09AX	Other drugs for disorders of the musculo-skeletal system	M09A
M09AX02	Chondrocytes	M09AX
N	Nervous system
N01	Anesthetics	N
N01A	Anesthetics	N01
N01AH	Opioid anesthetics	N01A
N01AH01	Fentanyl	N01AH
N01B	Anesthetics	N01
N01BX	Other local anesthetics	N01B
N01BX04	Capsaicin	N01BX
N02	Analgesics	N
N02A	Opioids	N02
N02AB	Phenylpiperidine derivatives	N02A
N02AB03	Fentanyl	N02AB
N02AX	Other opioids	N02A
N02AX02	Tramadol	N02AX
N02B	Other analgesics and antipyretics	N02
N02BG	Other analgesics and antipyretics	N02B
N02BG08	Ziconotide	N02BG
N02C	Antimigraine preparations	N02
N02CX	Other antimigraine preparations	N02C
N02CX04	Sumatriptan	N02CX
N03	Antiepileptics	N
N03A	Antiepileptics	N03
N03AF	Carboxamide derivatives	N03A
N03AF03	Rufinamide	N03AF
N03AF04	Eslicarbazepine	N03AF
N03AG	Fatty acid derivatives	N03A
N03AG04	Vigabatrin	N03AG
N03AX	Other antiepileptics	N03A
N03AX09	Lamotrigine	N03AX
N03AX11	Topiramate	N03AX
N03AX12	Gabapentin	N03AX
N03AX14	Levetiracetam	N03AX
N03AX15	Zonisamide	N03AX
N03AX16	Pregabalin	N03AX
N03AX17	Stiripentol	N03AX
N03AX18	Lacosamide	N03AX
N03AX21	Retigabine	N03AX
N03AX22	Perampanel	N03AX
N04	Anti-parkinson drugs	N
N04B	Dopaminergic agents	N04
N04BA	Dopa and dopa derivatives	N04B
N04BA03	Levodopa	N04BA
N04BC	Dopamine agonists	N04B
N04BC04	Ropinirole	N04BC
N04BC05	Pramipexole	N04BC
N04BC09	Rotigotine	N04BC
N04BD	Monoamine oxidase type B inhibitors	N04B
N04BD02	Rasagiline	N04BD
N04BX	Other dopaminergic agents	N04B
N04BX01	Tolcapone	N04BX
N04BX02	Entacapone	N04BX
N05	Psycholeptics	N
N05A	Antipsychotics	N05
N05AE	Indole derivatives	N05A
N05AE03	Sertindole	N05AE
N05AH	Diazepines	N05A
N05AH02	Clozapine	N05AH
N05AH03	Olanzapine	N05AH
N05AH04	Quetiapine	N05AH
N05AH05	Asenapine	N05AH
N05AL	Benzamides	N05A
N05AL06	Veralipride	N05AL
N05AX	Other antipsychotics	N05A
N05AX08	Risperidone	N05AX
N05AX12	Aripiprazole	N05AX
N05AX13	Paliperidone	N05AX
N05C	Hypnotics and sedatives	N05
N05CD	Benzodiazepine derivatives	N05C
N05CD08	Midazolam	N05CD
N05CF	Cyclopyrrolones	N05C
N05CF03	Zaleplon	N05CF
N05CH	Melatonin receptor agonists	N05C
N05CH01	Melatonin	N05CH
N05CM	Other hypnotics and sedatives	N05C
N05CM18	Dexmedetomidine	N05CM
N06	Psychoanaleptics	N
N06A	Antidepressants	N06
N06AB	Bicyclic derivatives	N06A
N06AB03	Fluoxetine	N06AB
N06AB04	Citalopram	N06AB
N06AB05	Paroxetine	N06AB
N06AB06	Sertraline	N06AB
N06AB08	Fluvoxamine	N06AB
N06AB10	Escitalopram	N06AB
N06AX	Other antidepressants	N06A
N06AX11	Mirtazapine	N06AX
N06AX12	Bupropion	N06AX
N06AX16	Venlafaxine	N06AX
N06AX17	Milnacipran	N06AX
N06AX18	Reboxetine	N06AX
N06AX21	Duloxetine	N06AX
N06AX22	Agomelatine	N06AX
N06B	Psychostimulants	N06
N06BA	Phenylethylamine derivatives	N06B
N06BA04	Methylphenidate	N06BA
N06BA09	Atomoxetine	N06BA
N06BC	Xanthine derivatives	N06B
N06BC01	Caffeine	N06BC
N06BC02	Propentofylline	N06BC
N06D	Anti-dementia drugs	N06
N06DA	Anticholinesterases	N06D
N06DA03	Rivastigmine	N06DA
N06DX	Other anti-dementia drugs	N06D
N06DX01	Memantine	N06DX
N07	Other nervous system drugs	N
N07B	Drugs used in addictive disorders	N07
N07BA	Drugs used in nicotine dependence	N07B
N07BA03	Varenicline	N07BA
N07BC	Drugs used in opioid dependence	N07B
N07BC03	Levacetylmethadol	N07BC
N07BC51	Buprenorphine	N07BC
N07C	Antivertigo preparations	N07
N07CA	Antivertigo preparations	N07C
N07CA01	Betahistine	N07CA
N07X	Other nervous system drugs	N07
N07XX	Other nervous system drugs	N07X
N07XX02	Riluzole	N07XX
N07XX04	Hydroxybutyric acid	N07XX
N07XX05	Amifampridine	N07XX
N07XX07	Fampridine	N07XX
N07XX08	Tafamidis	N07XX
P	Antiparasitic products
P01	Antiprotozoals	P
P01B	Antimalarials	P01
P01BF	Artemisinin and derivatives	P01B
P01BF05	Artenimol and piperaquine	P01BF
R	Respiratory system
R01	Nasal preparations	R
R01A	Nasal decongestants for topical use	R01
R01AD	Corticosteroids	R01A
R01AD12	Flucticasone furoate	R01AD
R03	Anti-asthmatics	R
R03A	Adrenergics	R03
R03AC	Selective beta-2-adrenoceptor agonists	R03A
R03AC02	Salbutamol	R03AC
R03AC13	Formoterol	R03AC
R03AC18	Indacaterol	R03AC
R03AK	Adrenergics and other anti-asthmatics	R03A
R03AK06	Salmeterol and other drugs for obstructive airway diseases	R03AK
R03B	Other anti-asthmatics	R03
R03BA	Glucocorticoids	R03B
R03BA02	Budesonide	R03BA
R03BA08	Ciclesonide	R03BA
R03BB	Anticholinergics	R03B
R03BB05	Aclidinium bromide	R03BB
R03D	Other anti-asthmatics for systemic use	R03
R03DC	Leukotriene receptor antagonists	R03D
R03DC03	Montelukast	R03DC
R03DX	Other anti-asthmatics for systemic use	R03D
R03DX05	Omalizumab	R03DX
R03DX07	Roflumilast	R03DX
R05	Cough and cold preparations	R
R05C	Expectorants	R05
R05CB	Mucolytics	R05C
R05CB16	Mannitol	R05CB
R05D	Antitussives	R05
R05DA	Opium alkaloids and derivatives	R05D
R05DA08	Pholcodine	R05DA
R05DB	Antitussives chemically close to local anesthetics	R05D
R05DB03	Clobutinol	R05DB
R06	Antihistamines for systemic use	R
R06A	Antihistamines for systemic use	R06
R06AE	Piperazine derivatives	R06A
R06AE07	Cetirizine	R06AE
R06AX	Other antihistamines for systemic use	R06A
R06AX12	Terfenadine	R06AX
R06AX13	Loratadine	R06AX
R06AX25	Mizolastine	R06AX
R06AX27	Desloratadine	R06AX
R07	Other respiratory system products	R
R07A	Other respiratory system products	R07
R07AX	Other respiratory system products	R07A
R07AX01	Nitric oxide	R07AX
S	Sensory organs
S01	Ophthalmologicals	S
S01A	Antiinfectives	S01
S01AD	Antivirals	S01A
S01AD08	Fomivirsen	S01AD
S01AX	Other antiinfectives	S01A
S01AX12	Norfloxacin	S01AX
S01B	Antiinflammatory agents	S01
S01BA	Corticosteroids	S01B
S01BA01	Dexamethasone	S01BA
S01BC	Antiinflammatory agents	S01B
S01BC10	Nepafenac	S01BC
S01BC11	Bromfenac	S01BC
S01E	Antiglaucoma preparations and miotics	S01
S01EC	Carbonic anhydrase inhibitors	S01E
S01EC04	Brinzolamide	S01EC
S01ED	Beta blocking agents	S01E
S01ED51	Timolol	S01ED
S01EE	Prostaglandin analogues	S01E
S01EE01	Latanoprost	S01EE
S01EE03	Bimatoprost	S01EE
S01EE04	Travoprost	S01EE
S01G	Decongestants and antiallergics	S01
S01GX	Other antiallergics	S01G
S01GX06	Emedastine	S01GX
S01GX09	Olopatadine	S01GX
S01L	Ocular vascular disorder agents	S01
S01LA	Antineovascularisation agents	S01L
S01LA01	Verteporfin	S01LA
S01LA03	Pegaptanib	S01LA
S01LA04	Ranibizumab	S01LA
V	Various
V03	All other therapeutic products	V
V03A	All other therapeutic products	V03
V03AB	Antidotes	V03A
V03AB17	Methylthionine	V03AB
V03AB33	Hydroxocobalamin	V03AB
V03AB35	Sugammadex	V03AB
V03AC	Iron chelating agents	V03A
V03AC02	Deferiprone	V03AC
V03AC03	Deferasirox	V03AC
V03AE	Drugs for treatment of hyperkalemia and hyperphosphatemia	V03A
V03AE02	Sevelamer	V03AE
V03AF	Detoxifying agents for antineoplastic treatment	V03A
V03AF02	Dexrazoxane	V03AF
V03AF03	Calcium folinate	V03AF
V03AF07	Rasburicase	V03AF
V03AF08	Palifermin	V03AF
V03AX	Other therapeutic products	V03A
V04	Diagnostic agents	V
V04C	Other diagnostic agents	V04
V04CX	Other diagnostic agents	V04C
V08	Contrast media	V
V08C	Magnetic resonance imaging contrast media	V08
V08CA	Paramagnetic contrast media	V08C
V08CA02	Gadoteric acid	V08CA
V08CA05	Mangafodipir	V08CA
V08CA06	Gadoversetamide	V08CA
V08CA08	Gadobenic acid	V08CA
V08CA09	Gadobutrol	V08CA
V08CA11	Gadofosveset	V08CA
V08D	Ultrasound contrast media	V08
V08DA	Ultrasound contrast media	V08D
V08DA01	Microspheres of human albumin	V08DA
V08DA04	Microspheres of phospholipids	V08DA
V08DA05	Sulfur hexafluoride	V08DA
V09	Diagnostic radiopharmaceuticals	V
V09A	Central nervous system	V09
V09AB	Iodine (<sup>123</sup>I) compounds	V09A
V09AB03	Iodine ioflupane (<sup>123</sup>I)	V09AB
V09H	Inflammation and infection detection	V09
V09HA	Technetium (<sup>99m</sup>Tc) compounds	V09H
V09HA03	Technetium (<sup>99m</sup>Tc) antigranulocyte antibody	V09HA
V09HA04	Technetium (<sup>99m</sup>Tc) sulesomab	V09HA
V09I	Tumour detection	V09
V09IA	Technetium (<sup>99m</sup>Tc) compounds	V09I
V09IA01	Technetium (<sup>99m</sup>Tc) antiCarcinoEmbryonicAntigen antibody	V09IA
V09IA02	Technetium (<sup>99m</sup>Tc) antimelanoma antibody	V09IA
V09IA05	Technetium (<sup>99m</sup>Tc) depreotide	V09IA
V09IB	Indium (<sup>111</sup>In) compounds	V09I
V09IB03	Indium (<sup>111</sup>In) antiovariumcarcinoma antibody	V09IB
V09IX	Other diagnostic radiopharmaceuticals for tumour detection	V09I
V09IX04	Fludeoxyglucose (<sup>18</sup>F)	V09IX
V10	Therapeutic radiopharmaceuticals	V
V10B	Pain palliation (bone seeking agents)	V10
V10BX	Various pain palliation radiopharmaceuticals	V10B
V10BX02	Samarium (<sup>153</sup>Sm) lexidronam	V10BX
V10X	Other therapeutic radiopharmaceuticals	V10
V10XX	Various therapeutic radiopharmaceuticals	V10X
V10XX02	Ibritumomab tiuxetan	V10XX
