# Supplementary material for: Retrospective checking of compliance with practice guidelines for acute stroke care: a novel experiment using openEHR’s Guideline Definition Language
Source: BMC Med Inform Decis Mak. 2014 May 10;14:39. doi: 10.1186/1472-6947-14-39 (PMC4052843; doi:10.1186/1472-6947-14-39)
Supplement: Additional file 6 — GDL Configuration – provides a GDL Editor configuration for running the GDL files from this work; can be used as an alternative to installing and configuring the GDL Editor and run using the ‘startup.bat’ file. [file 1472-6947-14-39-S6.zip › GDL_Configuration/Terminologies/ICD10.csv]

id	text	parent
A00	Cholera
A000	Cholera due to Vibrio cholerae 01, biovar cholerae	A00
A001	Cholera due to Vibrio cholerae 01, biovar eltor	A00
A009	Cholera, unspecified	A00
A01	Typhoid and paratyphoid fevers
A010	Typhoid fever	A01
A011	Paratyphoid fever A	A01
A012	Paratyphoid fever B	A01
A013	Paratyphoid fever C	A01
A014	Paratyphoid fever, unspecified	A01
A02	Other salmonella infections
A020	Salmonella enteritis	A02
A021	Salmonella sepsis	A02
A022	Localized salmonella infections	A02
A028	Other specified salmonella infections	A02
A029	Salmonella infection, unspecified	A02
A03	Shigellosis
A030	Shigellosis due to Shigella dysenteriae	A03
A031	Shigellosis due to Shigella flexneri	A03
A032	Shigellosis due to Shigella boydii	A03
A033	Shigellosis due to Shigella sonnei	A03
A038	Other shigellosis	A03
A039	Shigellosis, unspecified	A03
A04	Other bacterial intestinal infections
A040	Enteropathogenic Escherichia coli infection	A04
A041	Enterotoxigenic Escherichia coli infection	A04
A042	Enteroinvasive Escherichia coli infection	A04
A043	Enterohaemorrhagic Escherichia coli infection	A04
A044	Other intestinal Escherichia coli infections	A04
A045	Campylobacter enteritis	A04
A046	Enteritis due to Yersinia enterocolitica	A04
A047	Enterocolitis due to Clostridium difficile	A04
A048	Other specified bacterial intestinal infections	A04
A049	Bacterial intestinal infection, unspecified	A04
A05	Other bacterial foodborne intoxications, not elsewhere classified
A050	Foodborne staphylococcal intoxication	A05
A051	Botulism	A05
A052	Foodborne Clostridium perfringens [Clostridium welchii] intoxication	A05
A053	Foodborne Vibrio parahaemolyticus intoxication	A05
A054	Foodborne Bacillus cereus intoxication	A05
A058	Other specified bacterial foodborne intoxications	A05
A059	Bacterial foodborne intoxication, unspecified	A05
A06	Amoebiasis
A060	Acute amoebic dysentery	A06
A061	Chronic intestinal amoebiasis	A06
A062	Amoebic nondysenteric colitis	A06
A063	Amoeboma of intestine	A06
A064	Amoebic liver abscess	A06
A065	Amoebic lung abscess	A06
A066	Amoebic brain abscess	A06
A067	Cutaneous amoebiasis	A06
A068	Amoebic infection of other sites	A06
A069	Amoebiasis, unspecified	A06
A07	Other protozoal intestinal diseases
A070	Balantidiasis	A07
A071	Giardiasis [lambliasis]	A07
A072	Cryptosporidiosis	A07
A073	Isosporiasis	A07
A078	Other specified protozoal intestinal diseases	A07
A079	Protozoal intestinal disease, unspecified	A07
A08	Viral and other specified intestinal infections
A080	Rotaviral enteritis	A08
A081	Acute gastroenteropathy due to Norwalk agent	A08
A082	Adenoviral enteritis	A08
A083	Other viral enteritis	A08
A084	Viral intestinal infection, unspecified	A08
A085	Other specified intestinal infections	A08
A09	Other gastroenteritis and colitis of infectious and unspecified origin
A090	Other and unspecified gastroenteritis and colitis of infectious origin	A09
A099	Gastroenteritis and colitis of unspecified origin	A09
A15	Respiratory tuberculosis, bacteriologically and histologically confirmed
A150	Tuberculosis of lung, confirmed by sputum microscopy with or without culture	A15
A151	Tuberculosis of lung, confirmed by culture only	A15
A152	Tuberculosis of lung, confirmed histologically	A15
A153	Tuberculosis of lung, confirmed by unspecified means	A15
A154	Tuberculosis of intrathoracic lymph nodes, confirmed bacteriologically and histologically	A15
A155	Tuberculosis of larynx, trachea and bronchus, confirmed bacteriologically and histologically	A15
A156	Tuberculous pleurisy, confirmed bacteriologically and histologically	A15
A157	Primary respiratory tuberculosis, confirmed bacteriologically and histologically	A15
A158	Other respiratory tuberculosis, confirmed bacteriologically and histologically	A15
A159	Respiratory tuberculosis unspecified, confirmed bacteriologically and histologically	A15
A16	Respiratory tuberculosis, not confirmed bacteriologically or histologically
A160	Tuberculosis of lung, bacteriologically and histologically negative	A16
A161	Tuberculosis of lung, bacteriological and histological examination not done	A16
A162	Tuberculosis of lung, without mention of bacteriological or histological confirmation	A16
A163	Tuberculosis of intrathoracic lymph nodes, without mention of bacteriological or histological confirmation	A16
A164	Tuberculosis of larynx, trachea and bronchus, without mention of bacteriological or histological confirmation	A16
A165	Tuberculous pleurisy, without mention of bacteriological or histological confirmation	A16
A167	Primary respiratory tuberculosis without mention of bacteriological or histological confirmation	A16
A168	Other respiratory tuberculosis, without mention of bacteriological or histological confirmation	A16
A169	Respiratory tuberculosis unspecified, without mention of bacteriological or histological confirmation	A16
A17	Tuberculosis of nervous system
A170	Tuberculous meningitis	A17
A171	Meningeal tuberculoma	A17
A178	Other tuberculosis of nervous system	A17
A179	Tuberculosis of nervous system, unspecified	A17
A18	Tuberculosis of other organs
A180	Tuberculosis of bones and joints	A18
A181	Tuberculosis of genitourinary system	A18
A182	Tuberculous peripheral lymphadenopathy	A18
A183	Tuberculosis of intestines, peritoneum and mesenteric glands	A18
A184	Tuberculosis of skin and subcutaneous tissue	A18
A185	Tuberculosis of eye	A18
A186	Tuberculosis of ear	A18
A187	Tuberculosis of adrenal glands	A18
A188	Tuberculosis of other specified organs	A18
A19	Miliary tuberculosis
A190	Acute miliary tuberculosis of a single specified site	A19
A191	Acute miliary tuberculosis of multiple sites	A19
A192	Acute miliary tuberculosis, unspecified	A19
A198	Other miliary tuberculosis	A19
A199	Miliary tuberculosis, unspecified	A19
A20	Plague
A200	Bubonic plague	A20
A201	Cellulocutaneous plague	A20
A202	Pneumonic plague	A20
A203	Plague meningitis	A20
A207	Septicaemic plague	A20
A208	Other forms of plague	A20
A209	Plague, unspecified	A20
A21	Tularaemia
A210	Ulceroglandular tularaemia	A21
A211	Oculoglandular tularaemia	A21
A212	Pulmonary tularaemia	A21
A213	Gastrointestinal tularaemia	A21
A217	Generalized tularaemia	A21
A218	Other forms of tularaemia	A21
A219	Tularaemia, unspecified	A21
A22	Anthrax
A220	Cutaneous anthrax	A22
A221	Pulmonary anthrax	A22
A222	Gastrointestinal anthrax	A22
A227	Anthrax sepsis	A22
A228	Other forms of anthrax	A22
A229	Anthrax, unspecified	A22
A23	Brucellosis
A230	Brucellosis due to Brucella melitensis	A23
A231	Brucellosis due to Brucella abortus	A23
A232	Brucellosis due to Brucella suis	A23
A233	Brucellosis due to Brucella canis	A23
A238	Other brucellosis	A23
A239	Brucellosis, unspecified	A23
A24	Glanders and melioidosis
A240	Glanders	A24
A241	Acute and fulminating melioidosis	A24
A242	Subacute and chronic melioidosis	A24
A243	Other melioidosis	A24
A244	Melioidosis, unspecified	A24
A25	Rat-bite fevers
A250	Spirillosis	A25
A251	Streptobacillosis	A25
A259	Rat-bite fever, unspecified	A25
A26	Erysipeloid
A260	Cutaneous erysipeloid	A26
A267	Erysipelothrix sepsis	A26
A268	Other forms of erysipeloid	A26
A269	Erysipeloid, unspecified	A26
A27	Leptospirosis
A270	Leptospirosis icterohaemorrhagica	A27
A278	Other forms of leptospirosis	A27
A279	Leptospirosis, unspecified	A27
A28	Other zoonotic bacterial diseases, not elsewhere classified
A280	Pasteurellosis	A28
A281	Cat-scratch disease	A28
A282	Extraintestinal yersiniosis	A28
A288	Other specified zoonotic bacterial diseases, not elsewhere classified	A28
A289	Zoonotic bacterial disease, unspecified	A28
A30	Leprosy [Hansen disease]
A300	Indeterminate leprosy	A30
A301	Tuberculoid leprosy	A30
A302	Borderline tuberculoid leprosy	A30
A303	Borderline leprosy	A30
A304	Borderline lepromatous leprosy	A30
A305	Lepromatous leprosy	A30
A308	Other forms of leprosy	A30
A309	Leprosy, unspecified	A30
A31	Infection due to other mycobacteria
A310	Pulmonary mycobacterial infection	A31
A311	Cutaneous mycobacterial infection	A31
A318	Other mycobacterial infections	A31
A319	Mycobacterial infection, unspecified	A31
A32	Listeriosis
A320	Cutaneous listeriosis	A32
A321	Listerial meningitis and meningoencephalitis	A32
A327	Listerial sepsis	A32
A328	Other forms of listeriosis	A32
A329	Listeriosis, unspecified	A32
A33	Tetanus neonatorum
A34	Obstetrical tetanus
A35	Other tetanus
A36	Diphtheria
A360	Pharyngeal diphtheria	A36
A361	Nasopharyngeal diphtheria	A36
A362	Laryngeal diphtheria	A36
A363	Cutaneous diphtheria	A36
A368	Other diphtheria	A36
A369	Diphtheria, unspecified	A36
A37	Whooping cough
A370	Whooping cough due to Bordetella pertussis	A37
A371	Whooping cough due to Bordetella parapertussis	A37
A378	Whooping cough due to other Bordetella species	A37
A379	Whooping cough, unspecified	A37
A38	Scarlet fever
A39	Meningococcal infection
A390	Meningococcal meningitis	A39
A391	Waterhouse-Friderichsen syndrome	A39
A392	Acute meningococcaemia	A39
A393	Chronic meningococcaemia	A39
A394	Meningococcaemia, unspecified	A39
A395	Meningococcal heart disease	A39
A398	Other meningococcal infections	A39
A399	Meningococcal infection, unspecified	A39
A40	Streptococcal sepsis
A400	Sepsis due to streptococcus, group A	A40
A401	Sepsis due to streptococcus, group B	A40
A402	Sepsis due to streptococcus, group D	A40
A403	Sepsis due to Streptococcus pneumoniae	A40
A408	Other streptococcal sepsis	A40
A409	Streptococcal sepsis, unspecified	A40
A41	Other sepsis
A410	Sepsis due to Staphylococcus aureus	A41
A411	Sepsis due to other specified staphylococcus	A41
A412	Sepsis due to unspecified staphylococcus	A41
A413	Sepsis due to Haemophilus influenzae	A41
A414	Sepsis due to anaerobes	A41
A415	Sepsis due to other Gram-negative organisms	A41
A418	Other specified sepsis	A41
A419	Sepsis, unspecified	A41
A42	Actinomycosis
A420	Pulmonary actinomycosis	A42
A421	Abdominal actinomycosis	A42
A422	Cervicofacial actinomycosis	A42
A427	Actinomycotic sepsis	A42
A428	Other forms of actinomycosis	A42
A429	Actinomycosis, unspecified	A42
A43	Nocardiosis
A430	Pulmonary nocardiosis	A43
A431	Cutaneous nocardiosis	A43
A438	Other forms of nocardiosis	A43
A439	Nocardiosis, unspecified	A43
A44	Bartonellosis
A440	Systemic bartonellosis	A44
A441	Cutaneous and mucocutaneous bartonellosis	A44
A448	Other forms of bartonellosis	A44
A449	Bartonellosis, unspecified	A44
A46	Erysipelas
A48	Other bacterial diseases, not elsewhere classified
A480	Gas gangrene	A48
A481	Legionnaires disease	A48
A482	Nonpneumonic Legionnaires disease [Pontiac fever]	A48
A483	Toxic shock syndrome	A48
A484	Brazilian purpuric fever	A48
A488	Other specified bacterial diseases	A48
A49	Bacterial infection of unspecified site
A490	Staphylococcal infection, unspecified site	A49
A491	Streptococcal infection, unspecified site	A49
A492	Haemophilus influenzae infection, unspecified site	A49
A493	Mycoplasma infection, unspecified site	A49
A498	Other bacterial infections of unspecified site	A49
A499	Bacterial infection, unspecified	A49
A50	Congenital syphilis
A500	Early congenital syphilis, symptomatic	A50
A501	Early congenital syphilis, latent	A50
A502	Early congenital syphilis, unspecified	A50
A503	Late congenital syphilitic oculopathy	A50
A504	Late congenital neurosyphilis [juvenile neurosyphilis]	A50
A505	Other late congenital syphilis, symptomatic	A50
A506	Late congenital syphilis, latent	A50
A507	Late congenital syphilis, unspecified	A50
A509	Congenital syphilis, unspecified	A50
A51	Early syphilis
A510	Primary genital syphilis	A51
A511	Primary anal syphilis	A51
A512	Primary syphilis of other sites	A51
A513	Secondary syphilis of skin and mucous membranes	A51
A514	Other secondary syphilis	A51
A515	Early syphilis, latent	A51
A519	Early syphilis, unspecified	A51
A52	Late syphilis
A520	Cardiovascular syphilis	A52
A521	Symptomatic neurosyphilis	A52
A522	Asymptomatic neurosyphilis	A52
A523	Neurosyphilis, unspecified	A52
A527	Other symptomatic late syphilis	A52
A528	Late syphilis, latent	A52
A529	Late syphilis, unspecified	A52
A53	Other and unspecified syphilis
A530	Latent syphilis, unspecified as early or late	A53
A539	Syphilis, unspecified	A53
A54	Gonococcal infection
A540	Gonococcal infection of lower genitourinary tract without periurethral or accessory gland abscess	A54
A541	Gonococcal infection of lower genitourinary tract with periurethral and accessory gland abscess	A54
A542	Gonococcal pelviperitonitis and other gonococcal genitourinary infections	A54
A543	Gonococcal infection of eye	A54
A544	Gonococcal infection of musculoskeletal system	A54
A545	Gonococcal pharyngitis	A54
A546	Gonococcal infection of anus and rectum	A54
A548	Other gonococcal infections	A54
A549	Gonococcal infection, unspecified	A54
A55	Chlamydial lymphogranuloma (venereum)
A56	Other sexually transmitted chlamydial diseases
A560	Chlamydial infection of lower genitourinary tract	A56
A561	Chlamydial infection of pelviperitoneum and other genitourinary organs	A56
A562	Chlamydial infection of genitourinary tract, unspecified	A56
A563	Chlamydial infection of anus and rectum	A56
A564	Chlamydial infection of pharynx	A56
A568	Sexually transmitted chlamydial infection of other sites	A56
A57	Chancroid
A58	Granuloma inguinale
A59	Trichomoniasis
A590	Urogenital trichomoniasis	A59
A598	Trichomoniasis of other sites	A59
A599	Trichomoniasis, unspecified	A59
A60	Anogenital herpesviral [herpes simplex] infection
A600	Herpesviral infection of genitalia and urogenital tract	A60
A601	Herpesviral infection of perianal skin and rectum	A60
A609	Anogenital herpesviral infection, unspecified	A60
A63	Other predominantly sexually transmitted diseases, not elsewhere classified
A630	Anogenital (venereal) warts	A63
A638	Other specified predominantly sexually transmitted diseases	A63
A64	Unspecified sexually transmitted disease
A65	Nonvenereal syphilis
A66	Yaws
A660	Initial lesions of yaws	A66
A661	Multiple papillomata and wet crab yaws	A66
A662	Other early skin lesions of yaws	A66
A663	Hyperkeratosis of yaws	A66
A664	Gummata and ulcers of yaws	A66
A665	Gangosa	A66
A666	Bone and joint lesions of yaws	A66
A667	Other manifestations of yaws	A66
A668	Latent yaws	A66
A669	Yaws, unspecified	A66
A67	Pinta [carate]
A670	Primary lesions of pinta	A67
A671	Intermediate lesions of pinta	A67
A672	Late lesions of pinta	A67
A673	Mixed lesions of pinta	A67
A679	Pinta, unspecified	A67
A68	Relapsing fevers
A680	Louse-borne relapsing fever	A68
A681	Tick-borne relapsing fever	A68
A689	Relapsing fever, unspecified	A68
A69	Other spirochaetal infections
A690	Necrotizing ulcerative stomatitis	A69
A691	Other Vincent infections	A69
A692	Lyme disease	A69
A698	Other specified spirochaetal infections	A69
A699	Spirochaetal infection, unspecified	A69
A70	Chlamydia psittaci infection
A71	Trachoma
A710	Initial stage of trachoma	A71
A711	Active stage of trachoma	A71
A719	Trachoma, unspecified	A71
A74	Other diseases caused by chlamydiae
A740	Chlamydial conjunctivitis	A74
A748	Other chlamydial diseases	A74
A749	Chlamydial infection, unspecified	A74
A75	Typhus fever
A750	Epidemic louse-borne typhus fever due to Rickettsia prowazekii	A75
A751	Recrudescent typhus [Brill disease]	A75
A752	Typhus fever due to Rickettsia typhi	A75
A753	Typhus fever due to Rickettsia tsutsugamushi	A75
A759	Typhus fever, unspecified	A75
A77	Spotted fever [tick-borne rickettsioses]
A770	Spotted fever due to Rickettsia rickettsii	A77
A771	Spotted fever due to Rickettsia conorii	A77
A772	Spotted fever due to Rickettsia sibirica	A77
A773	Spotted fever due to Rickettsia australis	A77
A778	Other spotted fevers	A77
A779	Spotted fever, unspecified	A77
A78	Q fever
A79	Other rickettsioses
A790	Trench fever	A79
A791	Rickettsialpox due to Rickettsia akari	A79
A798	Other specified rickettsioses	A79
A799	Rickettsiosis, unspecified	A79
A80	Acute poliomyelitis
A800	Acute paralytic poliomyelitis, vaccine-associated	A80
A801	Acute paralytic poliomyelitis, wild virus, imported	A80
A802	Acute paralytic poliomyelitis, wild virus, indigenous	A80
A803	Acute paralytic poliomyelitis, other and unspecified	A80
A804	Acute nonparalytic poliomyelitis	A80
A809	Acute poliomyelitis, unspecified	A80
A81	Atypical virus infections of central nervous system
A810	Creutzfeldt-Jakob disease	A81
A811	Subacute sclerosing panencephalitis	A81
A812	Progressive multifocal leukoencephalopathy	A81
A818	Other atypical virus infections of central nervous system	A81
A819	Atypical virus infection of central nervous system, unspecified	A81
A82	Rabies
A820	Sylvatic rabies	A82
A821	Urban rabies	A82
A829	Rabies, unspecified	A82
A83	Mosquito-borne viral encephalitis
A830	Japanese encephalitis	A83
A831	Western equine encephalitis	A83
A832	Eastern equine encephalitis	A83
A833	St Louis encephalitis	A83
A834	Australian encephalitis	A83
A835	California encephalitis	A83
A836	Rocio virus disease	A83
A838	Other mosquito-borne viral encephalitis	A83
A839	Mosquito-borne viral encephalitis, unspecified	A83
A84	Tick-borne viral encephalitis
A840	Far Eastern tick-borne encephalitis [Russian spring-summer encephalitis]	A84
A841	Central European tick-borne encephalitis	A84
A848	Other tick-borne viral encephalitis	A84
A849	Tick-borne viral encephalitis, unspecified	A84
A85	Other viral encephalitis, not elsewhere classified
A850	Enteroviral encephalitis	A85
A851	Adenoviral encephalitis	A85
A852	Arthropod-borne viral encephalitis, unspecified	A85
A858	Other specified viral encephalitis	A85
A86	Unspecified viral encephalitis
A87	Viral meningitis
A870	Enteroviral meningitis	A87
A871	Adenoviral meningitis	A87
A872	Lymphocytic choriomeningitis	A87
A878	Other viral meningitis	A87
A879	Viral meningitis, unspecified	A87
A88	Other viral infections of central nervous system, not elsewhere classified
A880	Enteroviral exanthematous fever [Boston exanthem]	A88
A881	Epidemic vertigo	A88
A888	Other specified viral infections of central nervous system	A88
A89	Unspecified viral infection of central nervous system
A90	Dengue fever [classical dengue]
A91	Dengue haemorrhagic fever
A92	Other mosquito-borne viral fevers
A920	Chikungunya virus disease	A92
A921	Onyong-nyong fever"	A92
A922	Venezuelan equine fever	A92
A923	West Nile virus infection	A92
A924	Rift Valley fever	A92
A928	Other specified mosquito-borne viral fevers	A92
A929	Mosquito-borne viral fever, unspecified	A92
A93	Other arthropod-borne viral fevers, not elsewhere classified
A930	Oropouche virus disease	A93
A931	Sandfly fever	A93
A932	Colorado tick fever	A93
A938	Other specified arthropod-borne viral fevers	A93
A94	Unspecified arthropod-borne viral fever
A95	Yellow fever
A950	Sylvatic yellow fever	A95
A951	Urban yellow fever	A95
A959	Yellow fever, unspecified	A95
A96	Arenaviral haemorrhagic fever
A960	Junin haemorrhagic fever	A96
A961	Machupo haemorrhagic fever	A96
A962	Lassa fever	A96
A968	Other arenaviral haemorrhagic fevers	A96
A969	Arenaviral haemorrhagic fever, unspecified	A96
A98	Other viral haemorrhagic fevers, not elsewhere classified
A980	Crimean-Congo haemorrhagic fever	A98
A981	Omsk haemorrhagic fever	A98
A982	Kyasanur Forest disease	A98
A983	Marburg virus disease	A98
A984	Ebola virus disease	A98
A985	Haemorrhagic fever with renal syndrome	A98
A988	Other specified viral haemorrhagic fevers	A98
A99	Unspecified viral haemorrhagic fever
B00	Herpesviral [herpes simplex] infections
B000	Eczema herpeticum	B00
B001	Herpesviral vesicular dermatitis	B00
B002	Herpesviral gingivostomatitis and pharyngotonsillitis	B00
B003	Herpesviral meningitis	B00
B004	Herpesviral encephalitis	B00
B005	Herpesviral ocular disease	B00
B007	Disseminated herpesviral disease	B00
B008	Other forms of herpesviral infection	B00
B009	Herpesviral infection, unspecified	B00
B01	Varicella [chickenpox]
B010	Varicella meningitis	B01
B011	Varicella encephalitis	B01
B012	Varicella pneumonia	B01
B018	Varicella with other complications	B01
B019	Varicella without complication	B01
B02	Zoster [herpes zoster]
B020	Zoster encephalitis	B02
B021	Zoster meningitis	B02
B022	Zoster with other nervous system involvement	B02
B023	Zoster ocular disease	B02
B027	Disseminated zoster	B02
B028	Zoster with other complications	B02
B029	Zoster without complication	B02
B03	Smallpox
B04	Monkeypox
B05	Measles
B050	Measles complicated by encephalitis	B05
B051	Measles complicated by meningitis	B05
B052	Measles complicated by pneumonia	B05
B053	Measles complicated by otitis media	B05
B054	Measles with intestinal complications	B05
B058	Measles with other complications	B05
B059	Measles without complication	B05
B06	Rubella [German measles]
B060	Rubella with neurological complications	B06
B068	Rubella with other complications	B06
B069	Rubella without complication	B06
B07	Viral warts
B08	Other viral infections characterized by skin and mucous membrane lesions, not elsewhere classified
B080	Other orthopoxvirus infections	B08
B081	Molluscum contagiosum	B08
B082	Exanthema subitum [sixth disease]	B08
B083	Erythema infectiosum [fifth disease]	B08
B084	Enteroviral vesicular stomatitis with exanthem	B08
B085	Enteroviral vesicular pharyngitis	B08
B088	Other specified viral infections characterized by skin and mucous membrane lesions	B08
B09	Unspecified viral infection characterized by skin and mucous membrane lesions
B15	Acute hepatitis A
B150	Hepatitis A with hepatic coma	B15
B159	Hepatitis A without hepatic coma	B15
B16	Acute hepatitis B
B160	Acute hepatitis B with delta-agent (coinfection) with hepatic coma	B16
B161	Acute hepatitis B with delta-agent (coinfection) without hepatic coma	B16
B162	Acute hepatitis B without delta-agent with hepatic coma	B16
B169	Acute hepatitis B without delta-agent and without hepatic coma	B16
B17	Other acute viral hepatitis
B170	Acute delta-(super)infection of hepatitis B carrier	B17
B171	Acute hepatitis C	B17
B172	Acute hepatitis E	B17
B178	Other specified acute viral hepatitis	B17
B179	Acute viral hepatitis, unspecified	B17
B18	Chronic viral hepatitis
B180	Chronic viral hepatitis B with delta-agent	B18
B181	Chronic viral hepatitis B without delta-agent	B18
B182	Chronic viral hepatitis C	B18
B188	Other chronic viral hepatitis	B18
B189	Chronic viral hepatitis, unspecified	B18
B19	Unspecified viral hepatitis
B190	Unspecified viral hepatitis with hepatic coma	B19
B199	Unspecified viral hepatitis without hepatic coma	B19
B20	Human immunodeficiency virus [HIV] disease resulting in infectious and parasitic diseases
B200	HIV disease resulting in mycobacterial infection	B20
B201	HIV disease resulting in other bacterial infections	B20
B202	HIV disease resulting in cytomegaloviral disease	B20
B203	HIV disease resulting in other viral infections	B20
B204	HIV disease resulting in candidiasis	B20
B205	HIV disease resulting in other mycoses	B20
B206	HIV disease resulting in Pneumocystis jirovecii pneumonia	B20
B207	HIV disease resulting in multiple infections	B20
B208	HIV disease resulting in other infectious and parasitic diseases	B20
B209	HIV disease resulting in unspecified infectious or parasitic disease	B20
B21	Human immunodeficiency virus [HIV] disease resulting in malignant neoplasms
B210	HIV disease resulting in Kaposi sarcoma	B21
B211	HIV disease resulting in Burkitt lymphoma	B21
B212	HIV disease resulting in other types of non-Hodgkin lymphoma	B21
B213	HIV disease resulting in other malignant neoplasms of lymphoid, haematopoietic and related tissue	B21
B217	HIV disease resulting in multiple malignant neoplasms	B21
B218	HIV disease resulting in other malignant neoplasms	B21
B219	HIV disease resulting in unspecified malignant neoplasm	B21
B22	Human immunodeficiency virus [HIV] disease resulting in other specified diseases
B220	HIV disease resulting in encephalopathy	B22
B221	HIV disease resulting in lymphoid interstitial pneumonitis	B22
B222	HIV disease resulting in wasting syndrome	B22
B227	HIV disease resulting in multiple diseases classified elsewhere	B22
B23	Human immunodeficiency virus [HIV] disease resulting in other conditions
B230	Acute HIV infection syndrome	B23
B231	HIV disease resulting in (persistent) generalized lymphadenopathy	B23
B232	HIV disease resulting in haematological and immunological abnormalities, not elsewhere classified	B23
B238	HIV disease resulting in other specified conditions	B23
B24	Unspecified human immunodeficiency virus [HIV] disease
B25	Cytomegaloviral disease
B250	Cytomegaloviral pneumonitis	B25
B251	Cytomegaloviral hepatitis	B25
B252	Cytomegaloviral pancreatitis	B25
B258	Other cytomegaloviral diseases	B25
B259	Cytomegaloviral disease, unspecified	B25
B26	Mumps
B260	Mumps orchitis	B26
B261	Mumps meningitis	B26
B262	Mumps encephalitis	B26
B263	Mumps pancreatitis	B26
B268	Mumps with other complications	B26
B269	Mumps without complication	B26
B27	Infectious mononucleosis
B270	Gammaherpesviral mononucleosis	B27
B271	Cytomegaloviral mononucleosis	B27
B278	Other infectious mononucleosis	B27
B279	Infectious mononucleosis, unspecified	B27
B30	Viral conjunctivitis
B300	Keratoconjunctivitis due to adenovirus	B30
B301	Conjunctivitis due to adenovirus	B30
B302	Viral pharyngoconjunctivitis	B30
B303	Acute epidemic haemorrhagic conjunctivitis (enteroviral)	B30
B308	Other viral conjunctivitis	B30
B309	Viral conjunctivitis, unspecified	B30
B33	Other viral diseases, not elsewhere classified
B330	Epidemic myalgia	B33
B331	Ross River disease	B33
B332	Viral carditis	B33
B333	Retrovirus infections, not elsewhere classified	B33
B334	Hantavirus (cardio-)pulmonary syndrome [HPS] [HCPS]	B33
B338	Other specified viral diseases	B33
B34	Viral infection of unspecified site
B340	Adenovirus infection, unspecified site	B34
B341	Enterovirus infection, unspecified site	B34
B342	Coronavirus infection, unspecified site	B34
B343	Parvovirus infection, unspecified site	B34
B344	Papovavirus infection, unspecified site	B34
B348	Other viral infections of unspecified site	B34
B349	Viral infection, unspecified	B34
B35	Dermatophytosis
B350	Tinea barbae and tinea capitis	B35
B351	Tinea unguium	B35
B352	Tinea manuum	B35
B353	Tinea pedis	B35
B354	Tinea corporis	B35
B355	Tinea imbricata	B35
B356	Tinea cruris	B35
B358	Other dermatophytoses	B35
B359	Dermatophytosis, unspecified	B35
B36	Other superficial mycoses
B360	Pityriasis versicolor	B36
B361	Tinea nigra	B36
B362	White piedra	B36
B363	Black piedra	B36
B368	Other specified superficial mycoses	B36
B369	Superficial mycosis, unspecified	B36
B37	Candidiasis
B370	Candidal stomatitis	B37
B371	Pulmonary candidiasis	B37
B372	Candidiasis of skin and nail	B37
B373	Candidiasis of vulva and vagina	B37
B374	Candidiasis of other urogenital sites	B37
B375	Candidal meningitis	B37
B376	Candidal endocarditis	B37
B377	Candidal sepsis	B37
B378	Candidiasis of other sites	B37
B379	Candidiasis, unspecified	B37
B38	Coccidioidomycosis
B380	Acute pulmonary coccidioidomycosis	B38
B381	Chronic pulmonary coccidioidomycosis	B38
B382	Pulmonary coccidioidomycosis, unspecified	B38
B383	Cutaneous coccidioidomycosis	B38
B384	Coccidioidomycosis meningitis	B38
B387	Disseminated coccidioidomycosis	B38
B388	Other forms of coccidioidomycosis	B38
B389	Coccidioidomycosis, unspecified	B38
B39	Histoplasmosis
B390	Acute pulmonary histoplasmosis capsulati	B39
B391	Chronic pulmonary histoplasmosis capsulati	B39
B392	Pulmonary histoplasmosis capsulati, unspecified	B39
B393	Disseminated histoplasmosis capsulati	B39
B394	Histoplasmosis capsulati, unspecified	B39
B395	Histoplasmosis duboisii	B39
B399	Histoplasmosis, unspecified	B39
B40	Blastomycosis
B400	Acute pulmonary blastomycosis	B40
B401	Chronic pulmonary blastomycosis	B40
B402	Pulmonary blastomycosis, unspecified	B40
B403	Cutaneous blastomycosis	B40
B407	Disseminated blastomycosis	B40
B408	Other forms of blastomycosis	B40
B409	Blastomycosis, unspecified	B40
B41	Paracoccidioidomycosis
B410	Pulmonary paracoccidioidomycosis	B41
B417	Disseminated paracoccidioidomycosis	B41
B418	Other forms of paracoccidioidomycosis	B41
B419	Paracoccidioidomycosis, unspecified	B41
B42	Sporotrichosis
B420	Pulmonary sporotrichosis	B42
B421	Lymphocutaneous sporotrichosis	B42
B427	Disseminated sporotrichosis	B42
B428	Other forms of sporotrichosis	B42
B429	Sporotrichosis, unspecified	B42
B43	Chromomycosis and phaeomycotic abscess
B430	Cutaneous chromomycosis	B43
B431	Phaeomycotic brain abscess	B43
B432	Subcutaneous phaeomycotic abscess and cyst	B43
B438	Other forms of chromomycosis	B43
B439	Chromomycosis, unspecified	B43
B44	Aspergillosis
B440	Invasive pulmonary aspergillosis	B44
B441	Other pulmonary aspergillosis	B44
B442	Tonsillar aspergillosis	B44
B447	Disseminated aspergillosis	B44
B448	Other forms of aspergillosis	B44
B449	Aspergillosis, unspecified	B44
B45	Cryptococcosis
B450	Pulmonary cryptococcosis	B45
B451	Cerebral cryptococcosis	B45
B452	Cutaneous cryptococcosis	B45
B453	Osseous cryptococcosis	B45
B457	Disseminated cryptococcosis	B45
B458	Other forms of cryptococcosis	B45
B459	Cryptococcosis, unspecified	B45
B46	Zygomycosis
B460	Pulmonary mucormycosis	B46
B461	Rhinocerebral mucormycosis	B46
B462	Gastrointestinal mucormycosis	B46
B463	Cutaneous mucormycosis	B46
B464	Disseminated mucormycosis	B46
B465	Mucormycosis, unspecified	B46
B468	Other zygomycoses	B46
B469	Zygomycosis, unspecified	B46
B47	Mycetoma
B470	Eumycetoma	B47
B471	Actinomycetoma	B47
B479	Mycetoma, unspecified	B47
B48	Other mycoses, not elsewhere classified
B480	Lobomycosis	B48
B481	Rhinosporidiosis	B48
B482	Allescheriasis	B48
B483	Geotrichosis	B48
B484	Penicillosis	B48
B487	Opportunistic mycoses	B48
B488	Other specified mycoses	B48
B49	Unspecified mycosis
B50	Plasmodium falciparum malaria
B500	Plasmodium falciparum malaria with cerebral complications	B50
B508	Other severe and complicated Plasmodium falciparum malaria	B50
B509	Plasmodium falciparum malaria, unspecified	B50
B51	Plasmodium vivax malaria
B510	Plasmodium vivax malaria with rupture of spleen	B51
B518	Plasmodium vivax malaria with other complications	B51
B519	Plasmodium vivax malaria without complication	B51
B52	Plasmodium malariae malaria
B520	Plasmodium malariae malaria with nephropathy	B52
B528	Plasmodium malariae malaria with other complications	B52
B529	Plasmodium malariae malaria without complication	B52
B53	Other parasitologically confirmed malaria
B530	Plasmodium ovale malaria	B53
B531	Malaria due to simian plasmodia	B53
B538	Other parasitologically confirmed malaria, not elsewhere classified	B53
B54	Unspecified malaria
B55	Leishmaniasis
B550	Visceral leishmaniasis	B55
B551	Cutaneous leishmaniasis	B55
B552	Mucocutaneous leishmaniasis	B55
B559	Leishmaniasis, unspecified	B55
B56	African trypanosomiasis
B560	Gambiense trypanosomiasis	B56
B561	Rhodesiense trypanosomiasis	B56
B569	African trypanosomiasis, unspecified	B56
B57	Chagas disease
B570	Acute Chagas disease with heart involvement	B57
B571	Acute Chagas disease without heart involvement	B57
B572	Chagas disease (chronic) with heart involvement	B57
B573	Chagas disease (chronic) with digestive system involvement	B57
B574	Chagas disease (chronic) with nervous system involvement	B57
B575	Chagas disease (chronic) with other organ involvement	B57
B58	Toxoplasmosis
B580	Toxoplasma oculopathy	B58
B581	Toxoplasma hepatitis	B58
B582	Toxoplasma meningoencephalitis	B58
B583	Pulmonary toxoplasmosis	B58
B588	Toxoplasmosis with other organ involvement	B58
B589	Toxoplasmosis, unspecified	B58
B59	Pneumocystosis
B60	Other protozoal diseases, not elsewhere classified
B600	Babesiosis	B60
B601	Acanthamoebiasis	B60
B602	Naegleriasis	B60
B608	Other specified protozoal diseases	B60
B64	Unspecified protozoal disease
B65	Schistosomiasis [bilharziasis]
B650	Schistosomiasis due to Schistosoma haematobium [urinary schistosomiasis]	B65
B651	Schistosomiasis due to Schistosoma mansoni [intestinal schistosomiasis]	B65
B652	Schistosomiasis due to Schistosoma japonicum	B65
B653	Cercarial dermatitis	B65
B658	Other schistosomiases	B65
B659	Schistosomiasis, unspecified	B65
B66	Other fluke infections
B660	Opisthorchiasis	B66
B661	Clonorchiasis	B66
B662	Dicrocoeliasis	B66
B663	Fascioliasis	B66
B664	Paragonimiasis	B66
B665	Fasciolopsiasis	B66
B668	Other specified fluke infections	B66
B669	Fluke infection, unspecified	B66
B67	Echinococcosis
B670	Echinococcus granulosus infection of liver	B67
B671	Echinococcus granulosus infection of lung	B67
B672	Echinococcus granulosus infection of bone	B67
B673	Echinococcus granulosus infection, other and multiple sites	B67
B674	Echinococcus granulosus infection, unspecified	B67
B675	Echinococcus multilocularis infection of liver	B67
B676	Echinococcus multilocularis infection, other and multiple sites	B67
B677	Echinococcus multilocularis infection, unspecified	B67
B678	Echinococcosis, unspecified, of liver	B67
B679	Echinococcosis, other and unspecified	B67
B68	Taeniasis
B680	Taenia solium taeniasis	B68
B681	Taenia saginata taeniasis	B68
B689	Taeniasis, unspecified	B68
B69	Cysticercosis
B690	Cysticercosis of central nervous system	B69
B691	Cysticercosis of eye	B69
B698	Cysticercosis of other sites	B69
B699	Cysticercosis, unspecified	B69
B70	Diphyllobothriasis and sparganosis
B700	Diphyllobothriasis	B70
B701	Sparganosis	B70
B71	Other cestode infections
B710	Hymenolepiasis	B71
B711	Dipylidiasis	B71
B718	Other specified cestode infections	B71
B719	Cestode infection, unspecified	B71
B72	Dracunculiasis
B73	Onchocerciasis
B74	Filariasis
B740	Filariasis due to Wuchereria bancrofti	B74
B741	Filariasis due to Brugia malayi	B74
B742	Filariasis due to Brugia timori	B74
B743	Loiasis	B74
B744	Mansonelliasis	B74
B748	Other filariases	B74
B749	Filariasis, unspecified	B74
B75	Trichinellosis
B76	Hookworm diseases
B760	Ancylostomiasis	B76
B761	Necatoriasis	B76
B768	Other hookworm diseases	B76
B769	Hookworm disease, unspecified	B76
B77	Ascariasis
B770	Ascariasis with intestinal complications	B77
B778	Ascariasis with other complications	B77
B779	Ascariasis, unspecified	B77
B78	Strongyloidiasis
B780	Intestinal strongyloidiasis	B78
B781	Cutaneous strongyloidiasis	B78
B787	Disseminated strongyloidiasis	B78
B789	Strongyloidiasis, unspecified	B78
B79	Trichuriasis
B80	Enterobiasis
B81	Other intestinal helminthiases, not elsewhere classified
B810	Anisakiasis	B81
B811	Intestinal capillariasis	B81
B812	Trichostrongyliasis	B81
B813	Intestinal angiostrongyliasis	B81
B814	Mixed intestinal helminthiases	B81
B818	Other specified intestinal helminthiases	B81
B82	Unspecified intestinal parasitism
B820	Intestinal helminthiasis, unspecified	B82
B829	Intestinal parasitism, unspecified	B82
B83	Other helminthiases
B830	Visceral larva migrans	B83
B831	Gnathostomiasis	B83
B832	Angiostrongyliasis due to Parastrongylus cantonensis	B83
B833	Syngamiasis	B83
B834	Internal hirudiniasis	B83
B838	Other specified helminthiases	B83
B839	Helminthiasis, unspecified	B83
B85	Pediculosis and phthiriasis
B850	Pediculosis due to Pediculus humanus capitis	B85
B851	Pediculosis due to Pediculus humanus corporis	B85
B852	Pediculosis, unspecified	B85
B853	Phthiriasis	B85
B854	Mixed pediculosis and phthiriasis	B85
B86	Scabies
B87	Myiasis
B870	Cutaneous myiasis	B87
B871	Wound myiasis	B87
B872	Ocular myiasis	B87
B873	Nasopharyngeal myiasis	B87
B874	Aural myiasis	B87
B878	Myiasis of other sites	B87
B879	Myiasis, unspecified	B87
B88	Other infestations
B880	Other acariasis	B88
B881	Tungiasis [sandflea infestation]	B88
B882	Other arthropod infestations	B88
B883	External hirudiniasis	B88
B888	Other specified infestations	B88
B889	Infestation, unspecified	B88
B89	Unspecified parasitic disease
B90	Sequelae of tuberculosis
B900	Sequelae of central nervous system tuberculosis	B90
B901	Sequelae of genitourinary tuberculosis	B90
B902	Sequelae of tuberculosis of bones and joints	B90
B908	Sequelae of tuberculosis of other organs	B90
B909	Sequelae of respiratory and unspecified tuberculosis	B90
B91	Sequelae of poliomyelitis
B92	Sequelae of leprosy
B94	Sequelae of other and unspecified infectious and parasitic diseases
B940	Sequelae of trachoma	B94
B941	Sequelae of viral encephalitis	B94
B942	Sequelae of viral hepatitis	B94
B948	Sequelae of other specified infectious and parasitic diseases	B94
B949	Sequelae of unspecified infectious or parasitic disease	B94
B95	Streptococcus and staphylococcus as the cause of diseases classified to other chapters
B950	Streptococcus, group A, as the cause of diseases classified to other chapters	B95
B951	Streptococcus, group B, as the cause of diseases classified to other chapters	B95
B952	Streptococcus, group D, as the cause of diseases classified to other chapters	B95
B953	Streptococcus pneumoniae as the cause of diseases classified to other chapters	B95
B954	Other streptococcus as the cause of diseases classified to other chapters	B95
B955	Unspecified streptococcus as the cause of diseases classified to other chapters	B95
B956	Staphylococcus aureus as the cause of diseases classified to other chapters	B95
B957	Other staphylococcus as the cause of diseases classified to other chapters	B95
B958	Unspecified staphylococcus as the cause of diseases classified to other chapters	B95
B96	Other specified bacterial agents as the cause of diseases classified to other chapters
B960	Mycoplasma pneumoniae [M. pneumoniae] as the cause of diseases classified to other chapters	B96
B961	Klebsiella pneumoniae [K. pneumoniae] as the cause of diseases classified to other chapters	B96
B962	Escherichia coli [E. coli] as the cause of diseases classified to other chapters	B96
B963	Haemophilus influenzae [H. influenzae] as the cause of diseases classified to other chapters	B96
B964	Proteus (mirabilis)(morganii) as the cause of diseases classified to other chapters	B96
B965	Pseudomonas (aeruginosa) as the cause of diseases classified to other chapters	B96
B966	Bacillus fragilis [B. fragilis] as the cause of diseases classified to other chapters	B96
B967	Clostridium perfringens [C. perfringens] as the cause of diseases classified to other chapters	B96
B968	Other specified bacterial agents as the cause of diseases classified to other chapters	B96
B97	Viral agents as the cause of diseases classified to other chapters
B970	Adenovirus as the cause of diseases classified to other chapters	B97
B971	Enterovirus as the cause of diseases classified to other chapters	B97
B972	Coronavirus as the cause of diseases classified to other chapters	B97
B973	Retrovirus as the cause of diseases classified to other chapters	B97
B974	Respiratory syncytial virus as the cause of diseases classified to other chapters	B97
B975	Reovirus as the cause of diseases classified to other chapters	B97
B976	Parvovirus as the cause of diseases classified to other chapters	B97
B977	Papillomavirus as the cause of diseases classified to other chapters	B97
B978	Other viral agents as the cause of diseases classified to other chapters	B97
B98	Other specified infectious agents as the cause of diseases classified to other chapters
B980	Helicobacter pylori [H.pylori] as the cause of diseases classified to other chapters	B98
B981	Vibrio vulnificus as the cause of diseases classified to other chapters	B98
B99	Other and unspecified infectious diseases
C00	Malignant neoplasm of lip
C000	Malignant neoplasm: External upper lip	C00
C001	Malignant neoplasm: External lower lip	C00
C002	Malignant neoplasm: External lip, unspecified	C00
C003	Malignant neoplasm: Upper lip, inner aspect	C00
C004	Malignant neoplasm: Lower lip, inner aspect	C00
C005	Malignant neoplasm: Lip, unspecified, inner aspect	C00
C006	Malignant neoplasm: Commissure of lip	C00
C008	Malignant neoplasm: Overlapping lesion of lip	C00
C009	Malignant neoplasm: Lip, unspecified	C00
C01	Malignant neoplasm of base of tongue
C02	Malignant neoplasm of other and unspecified parts of tongue
C020	Malignant neoplasm: Dorsal surface of tongue	C02
C021	Malignant neoplasm: Border of tongue	C02
C022	Malignant neoplasm: Ventral surface of tongue	C02
C023	Malignant neoplasm: Anterior two-thirds of tongue, part unspecified	C02
C024	Malignant neoplasm: Lingual tonsil	C02
C028	Malignant neoplasm: Overlapping lesion of tongue	C02
C029	Malignant neoplasm: Tongue, unspecified	C02
C03	Malignant neoplasm of gum
C030	Malignant neoplasm: Upper gum	C03
C031	Malignant neoplasm: Lower gum	C03
C039	Malignant neoplasm: Gum, unspecified	C03
C04	Malignant neoplasm of floor of mouth
C040	Malignant neoplasm: Anterior floor of mouth	C04
C041	Malignant neoplasm: Lateral floor of mouth	C04
C048	Malignant neoplasm: Overlapping lesion of floor of mouth	C04
C049	Malignant neoplasm: Floor of mouth, unspecified	C04
C05	Malignant neoplasm of palate
C050	Malignant neoplasm: Hard palate	C05
C051	Malignant neoplasm: Soft palate	C05
C052	Malignant neoplasm: Uvula	C05
C058	Malignant neoplasm: Overlapping lesion of palate	C05
C059	Malignant neoplasm: Palate, unspecified	C05
C06	Malignant neoplasm of other and unspecified parts of mouth
C060	Malignant neoplasm: Cheek mucosa	C06
C061	Malignant neoplasm: Vestibule of mouth	C06
C062	Malignant neoplasm: Retromolar area	C06
C068	Malignant neoplasm: Overlapping lesion of other and unspecified parts of mouth	C06
C069	Malignant neoplasm: Mouth, unspecified	C06
C07	Malignant neoplasm of parotid gland
C08	Malignant neoplasm of other and unspecified major salivary glands
C080	Malignant neoplasm: Submandibular gland	C08
C081	Malignant neoplasm: Sublingual gland	C08
C088	Malignant neoplasm: Overlapping lesion of major salivary glands	C08
C089	Malignant neoplasm: Major salivary gland, unspecified	C08
C09	Malignant neoplasm of tonsil
C090	Malignant neoplasm: Tonsillar fossa	C09
C091	Malignant neoplasm: Tonsillar pillar (anterior)(posterior)	C09
C098	Malignant neoplasm: Overlapping lesion of tonsil	C09
C099	Malignant neoplasm: Tonsil, unspecified	C09
C10	Malignant neoplasm of oropharynx
C100	Malignant neoplasm: Vallecula	C10
C101	Malignant neoplasm: Anterior surface of epiglottis	C10
C102	Malignant neoplasm: Lateral wall of oropharynx	C10
C103	Malignant neoplasm: Posterior wall of oropharynx	C10
C104	Malignant neoplasm: Branchial cleft	C10
C108	Malignant neoplasm: Overlapping lesion of oropharynx	C10
C109	Malignant neoplasm: Oropharynx, unspecified	C10
C11	Malignant neoplasm of nasopharynx
C110	Malignant neoplasm: Superior wall of nasopharynx	C11
C111	Malignant neoplasm: Posterior wall of nasopharynx	C11
C112	Malignant neoplasm: Lateral wall of nasopharynx	C11
C113	Malignant neoplasm: Anterior wall of nasopharynx	C11
C118	Malignant neoplasm: Overlapping lesion of nasopharynx	C11
C119	Malignant neoplasm: Nasopharynx, unspecified	C11
C12	Malignant neoplasm of piriform sinus
C13	Malignant neoplasm of hypopharynx
C130	Malignant neoplasm: Postcricoid region	C13
C131	Malignant neoplasm: Aryepiglottic fold, hypopharyngeal aspect	C13
C132	Malignant neoplasm: Posterior wall of hypopharynx	C13
C138	Malignant neoplasm: Overlapping lesion of hypopharynx	C13
C139	Malignant neoplasm: Hypopharynx, unspecified	C13
C14	Malignant neoplasm of other and ill-defined sites in the lip, oral cavity and pharynx
C140	Malignant neoplasm: Pharynx, unspecified	C14
C142	Malignant neoplasm: Waldeyer ring	C14
C148	Malignant neoplasm: Overlapping lesion of lip, oral cavity and pharynx	C14
C15	Malignant neoplasm of oesophagus
C150	Malignant neoplasm: Cervical part of oesophagus	C15
C151	Malignant neoplasm: Thoracic part of oesophagus	C15
C152	Malignant neoplasm: Abdominal part of oesophagus	C15
C153	Malignant neoplasm: Upper third of oesophagus	C15
C154	Malignant neoplasm: Middle third of oesophagus	C15
C155	Malignant neoplasm: Lower third of oesophagus	C15
C158	Malignant neoplasm: Overlapping lesion of oesophagus	C15
C159	Malignant neoplasm: Oesophagus, unspecified	C15
C16	Malignant neoplasm of stomach
C160	Malignant neoplasm: Cardia	C16
C161	Malignant neoplasm: Fundus of stomach	C16
C162	Malignant neoplasm: Body of stomach	C16
C163	Malignant neoplasm: Pyloric antrum	C16
C164	Malignant neoplasm: Pylorus	C16
C165	Malignant neoplasm: Lesser curvature of stomach, unspecified	C16
C166	Malignant neoplasm: Greater curvature of stomach, unspecified	C16
C168	Malignant neoplasm: Overlapping lesion of stomach	C16
C169	Malignant neoplasm: Stomach, unspecified	C16
C17	Malignant neoplasm of small intestine
C170	Malignant neoplasm: Duodenum	C17
C171	Malignant neoplasm: Jejunum	C17
C172	Malignant neoplasm: Ileum	C17
C173	Malignant neoplasm: Meckel diverticulum	C17
C178	Malignant neoplasm: Overlapping lesion of small intestine	C17
C179	Malignant neoplasm: Small intestine, unspecified	C17
C18	Malignant neoplasm of colon
C180	Malignant neoplasm: Caecum	C18
C181	Malignant neoplasm: Appendix	C18
C182	Malignant neoplasm: Ascending colon	C18
C183	Malignant neoplasm: Hepatic flexure	C18
C184	Malignant neoplasm: Transverse colon	C18
C185	Malignant neoplasm: Splenic flexure	C18
C186	Malignant neoplasm: Descending colon	C18
C187	Malignant neoplasm: Sigmoid colon	C18
C188	Malignant neoplasm: Overlapping lesion of colon	C18
C189	Malignant neoplasm: Colon, unspecified	C18
C19	Malignant neoplasm of rectosigmoid junction
C20	Malignant neoplasm of rectum
C21	Malignant neoplasm of anus and anal canal
C210	Malignant neoplasm: Anus, unspecified	C21
C211	Malignant neoplasm: Anal canal	C21
C212	Malignant neoplasm: Cloacogenic zone	C21
C218	Malignant neoplasm: Overlapping lesion of rectum, anus and anal canal	C21
C22	Malignant neoplasm of liver and intrahepatic bile ducts
C220	Malignant neoplasm: Liver cell carcinoma	C22
C221	Malignant neoplasm: Intrahepatic bile duct carcinoma	C22
C222	Malignant neoplasm: Hepatoblastoma	C22
C223	Malignant neoplasm: Angiosarcoma of liver	C22
C224	Malignant neoplasm: Other sarcomas of liver	C22
C227	Malignant neoplasm: Other specified carcinomas of liver	C22
C229	Malignant neoplasm: Liver, unspecified	C22
C23	Malignant neoplasm of gallbladder
C24	Malignant neoplasm of other and unspecified parts of biliary tract
C240	Malignant neoplasm: Extrahepatic bile duct	C24
C241	Malignant neoplasm: Ampulla of Vater	C24
C248	Malignant neoplasm: Overlapping lesion of biliary tract	C24
C249	Malignant neoplasm: Biliary tract, unspecified	C24
C25	Malignant neoplasm of pancreas
C250	Malignant neoplasm: Head of pancreas	C25
C251	Malignant neoplasm: Body of pancreas	C25
C252	Malignant neoplasm: Tail of pancreas	C25
C253	Malignant neoplasm: Pancreatic duct	C25
C254	Malignant neoplasm: Endocrine pancreas	C25
C257	Malignant neoplasm: Other parts of pancreas	C25
C258	Malignant neoplasm: Overlapping lesion of pancreas	C25
C259	Malignant neoplasm: Pancreas, unspecified	C25
C26	Malignant neoplasm of other and ill-defined digestive organs
C260	Malignant neoplasm: Intestinal tract, part unspecified	C26
C261	Malignant neoplasm: Spleen	C26
C268	Malignant neoplasm: Overlapping lesion of digestive system	C26
C269	Malignant neoplasm: Ill-defined sites within the digestive system	C26
C30	Malignant neoplasm of nasal cavity and middle ear
C300	Malignant neoplasm: Nasal cavity	C30
C301	Malignant neoplasm: Middle ear	C30
C31	Malignant neoplasm of accessory sinuses
C310	Malignant neoplasm: Maxillary sinus	C31
C311	Malignant neoplasm: Ethmoidal sinus	C31
C312	Malignant neoplasm: Frontal sinus	C31
C313	Malignant neoplasm: Sphenoidal sinus	C31
C318	Malignant neoplasm: Overlapping lesion of accessory sinuses	C31
C319	Malignant neoplasm: Accessory sinus, unspecified	C31
C32	Malignant neoplasm of larynx
C320	Malignant neoplasm: Glottis	C32
C321	Malignant neoplasm: Supraglottis	C32
C322	Malignant neoplasm: Subglottis	C32
C323	Malignant neoplasm: Laryngeal cartilage	C32
C328	Malignant neoplasm: Overlapping lesion of larynx	C32
C329	Malignant neoplasm: Larynx, unspecified	C32
C33	Malignant neoplasm of trachea
C34	Malignant neoplasm of bronchus and lung
C340	Malignant neoplasm: Main bronchus	C34
C341	Malignant neoplasm: Upper lobe, bronchus or lung	C34
C342	Malignant neoplasm: Middle lobe, bronchus or lung	C34
C343	Malignant neoplasm: Lower lobe, bronchus or lung	C34
C348	Malignant neoplasm: Overlapping lesion of bronchus and lung	C34
C349	Malignant neoplasm: Bronchus or lung, unspecified	C34
C37	Malignant neoplasm of thymus
C38	Malignant neoplasm of heart, mediastinum and pleura
C380	Malignant neoplasm: Heart	C38
C381	Malignant neoplasm: Anterior mediastinum	C38
C382	Malignant neoplasm: Posterior mediastinum	C38
C383	Malignant neoplasm: Mediastinum, part unspecified	C38
C384	Malignant neoplasm: Pleura	C38
C388	Malignant neoplasm: Overlapping lesion of heart, mediastinum and pleura	C38
C39	Malignant neoplasm of other and ill-defined sites in the respiratory system and intrathoracic organs
C390	Malignant neoplasm: Upper respiratory tract, part unspecified	C39
C398	Malignant neoplasm: Overlapping lesion of respiratory and intrathoracic organs	C39
C399	Malignant neoplasm: Ill-defined sites within the respiratory system	C39
C40	Malignant neoplasm of bone and articular cartilage of limbs
C400	Malignant neoplasm: Scapula and long bones of upper limb	C40
C401	Malignant neoplasm: Short bones of upper limb	C40
C402	Malignant neoplasm: Long bones of lower limb	C40
C403	Malignant neoplasm: Short bones of lower limb	C40
C408	Malignant neoplasm: Overlapping lesion of bone and articular cartilage of limbs	C40
C409	Malignant neoplasm: Bone and articular cartilage of limb, unspecified	C40
C41	Malignant neoplasm of bone and articular cartilage of other and unspecified sites
C410	Malignant neoplasm: Bones of skull and face	C41
C411	Malignant neoplasm: Mandible	C41
C412	Malignant neoplasm: Vertebral column	C41
C413	Malignant neoplasm: Ribs, sternum and clavicle	C41
C414	Malignant neoplasm: Pelvic bones, sacrum and coccyx	C41
C418	Malignant neoplasm: Overlapping lesion of bone and articular cartilage	C41
C419	Malignant neoplasm: Bone and articular cartilage, unspecified	C41
C43	Malignant melanoma of skin
C430	Malignant neoplasm: Malignant melanoma of lip	C43
C431	Malignant neoplasm: Malignant melanoma of eyelid, including canthus	C43
C432	Malignant neoplasm: Malignant melanoma of ear and external auricular canal	C43
C433	Malignant neoplasm: Malignant melanoma of other and unspecified parts of face	C43
C434	Malignant neoplasm: Malignant melanoma of scalp and neck	C43
C435	Malignant neoplasm: Malignant melanoma of trunk	C43
C436	Malignant neoplasm: Malignant melanoma of upper limb, including shoulder	C43
C437	Malignant neoplasm: Malignant melanoma of lower limb, including hip	C43
C438	Malignant neoplasm: Overlapping malignant melanoma of skin	C43
C439	Malignant neoplasm: Malignant melanoma of skin, unspecified	C43
C44	Other malignant neoplasms of skin
C440	Malignant neoplasm: Skin of lip	C44
C441	Malignant neoplasm: Skin of eyelid, including canthus	C44
C442	Malignant neoplasm: Skin of ear and external auricular canal	C44
C443	Malignant neoplasm: Skin of other and unspecified parts of face	C44
C444	Malignant neoplasm: Skin of scalp and neck	C44
C445	Malignant neoplasm: Skin of trunk	C44
C446	Malignant neoplasm: Skin of upper limb, including shoulder	C44
C447	Malignant neoplasm: Skin of lower limb, including hip	C44
C448	Malignant neoplasm: Overlapping lesion of skin	C44
C449	Malignant neoplasm: Malignant neoplasm of skin, unspecified	C44
C45	Mesothelioma
C450	Mesothelioma of pleura	C45
C451	Mesothelioma of peritoneum	C45
C452	Mesothelioma of pericardium	C45
C457	Mesothelioma of other sites	C45
C459	Mesothelioma, unspecified	C45
C46	Kaposi sarcoma
C460	Kaposi sarcoma of skin	C46
C461	Kaposi sarcoma of soft tissue	C46
C462	Kaposi sarcoma of palate	C46
C463	Kaposi sarcoma of lymph nodes	C46
C467	Kaposi sarcoma of other sites	C46
C468	Kaposi sarcoma of multiple organs	C46
C469	Kaposi sarcoma, unspecified	C46
C47	Malignant neoplasm of peripheral nerves and autonomic nervous system
C470	Malignant neoplasm: Peripheral nerves of head, face and neck	C47
C471	Malignant neoplasm: Peripheral nerves of upper limb, including shoulder	C47
C472	Malignant neoplasm: Peripheral nerves of lower limb, including hip	C47
C473	Malignant neoplasm: Peripheral nerves of thorax	C47
C474	Malignant neoplasm: Peripheral nerves of abdomen	C47
C475	Malignant neoplasm: Peripheral nerves of pelvis	C47
C476	Malignant neoplasm: Peripheral nerves of trunk, unspecified	C47
C478	Malignant neoplasm: Overlapping lesion of peripheral nerves and autonomic nervous system	C47
C479	Malignant neoplasm: Peripheral nerves and autonomic nervous system, unspecified	C47
C48	Malignant neoplasm of retroperitoneum and peritoneum
C480	Malignant neoplasm: Retroperitoneum	C48
C481	Malignant neoplasm: Specified parts of peritoneum	C48
C482	Malignant neoplasm: Peritoneum, unspecified	C48
C488	Malignant neoplasm: Overlapping lesion of retroperitoneum and peritoneum	C48
C49	Malignant neoplasm of other connective and soft tissue
C490	Malignant neoplasm: Connective and soft tissue of head, face and neck	C49
C491	Malignant neoplasm: Connective and soft tissue of upper limb, including shoulder	C49
C492	Malignant neoplasm: Connective and soft tissue of lower limb, including hip	C49
C493	Malignant neoplasm: Connective and soft tissue of thorax	C49
C494	Malignant neoplasm: Connective and soft tissue of abdomen	C49
C495	Malignant neoplasm: Connective and soft tissue of pelvis	C49
C496	Malignant neoplasm: Connective and soft tissue of trunk, unspecified	C49
C498	Malignant neoplasm: Overlapping lesion of connective and soft tissue	C49
C499	Malignant neoplasm: Connective and soft tissue, unspecified	C49
C50	Malignant neoplasm of breast
C500	Malignant neoplasm: Nipple and areola	C50
C501	Malignant neoplasm: Central portion of breast	C50
C502	Malignant neoplasm: Upper-inner quadrant of breast	C50
C503	Malignant neoplasm: Lower-inner quadrant of breast	C50
C504	Malignant neoplasm: Upper-outer quadrant of breast	C50
C505	Malignant neoplasm: Lower-outer quadrant of breast	C50
C506	Malignant neoplasm: Axillary tail of breast	C50
C508	Malignant neoplasm: Overlapping lesion of breast	C50
C509	Malignant neoplasm: Breast, unspecified	C50
C51	Malignant neoplasm of vulva
C510	Malignant neoplasm: Labium majus	C51
C511	Malignant neoplasm: Labium minus	C51
C512	Malignant neoplasm: Clitoris	C51
C518	Malignant neoplasm: Overlapping lesion of vulva	C51
C519	Malignant neoplasm: Vulva, unspecified	C51
C52	Malignant neoplasm of vagina
C53	Malignant neoplasm of cervix uteri
C530	Malignant neoplasm: Endocervix	C53
C531	Malignant neoplasm: Exocervix	C53
C538	Malignant neoplasm: Overlapping lesion of cervix uteri	C53
C539	Malignant neoplasm: Cervix uteri, unspecified	C53
C54	Malignant neoplasm of corpus uteri
C540	Malignant neoplasm: Isthmus uteri	C54
C541	Malignant neoplasm: Endometrium	C54
C542	Malignant neoplasm: Myometrium	C54
C543	Malignant neoplasm: Fundus uteri	C54
C548	Malignant neoplasm: Overlapping lesion of corpus uteri	C54
C549	Malignant neoplasm: Corpus uteri, unspecified	C54
C55	Malignant neoplasm of uterus, part unspecified
C56	Malignant neoplasm of ovary
C57	Malignant neoplasm of other and unspecified female genital organs
C570	Malignant neoplasm: Fallopian tube	C57
C571	Malignant neoplasm: Broad ligament	C57
C572	Malignant neoplasm: Round ligament	C57
C573	Malignant neoplasm: Parametrium	C57
C574	Malignant neoplasm: Uterine adnexa, unspecified	C57
C577	Malignant neoplasm: Other specified female genital organs	C57
C578	Malignant neoplasm: Overlapping lesion of female genital organs	C57
C579	Malignant neoplasm: Female genital organ, unspecified	C57
C58	Malignant neoplasm of placenta
C60	Malignant neoplasm of penis
C600	Malignant neoplasm: Prepuce	C60
C601	Malignant neoplasm: Glans penis	C60
C602	Malignant neoplasm: Body of penis	C60
C608	Malignant neoplasm: Overlapping lesion of penis	C60
C609	Malignant neoplasm: Penis, unspecified	C60
C61	Malignant neoplasm of prostate
C62	Malignant neoplasm of testis
C620	Malignant neoplasm: Undescended testis	C62
C621	Malignant neoplasm: Descended testis	C62
C629	Malignant neoplasm: Testis, unspecified	C62
C63	Malignant neoplasm of other and unspecified male genital organs
C630	Malignant neoplasm: Epididymis	C63
C631	Malignant neoplasm: Spermatic cord	C63
C632	Malignant neoplasm: Scrotum	C63
C637	Malignant neoplasm: Other specified male genital organs	C63
C638	Malignant neoplasm: Overlapping lesion of male genital organs	C63
C639	Malignant neoplasm: Male genital organ, unspecified	C63
C64	Malignant neoplasm of kidney, except renal pelvis
C65	Malignant neoplasm of renal pelvis
C66	Malignant neoplasm of ureter
C67	Malignant neoplasm of bladder
C670	Malignant neoplasm: Trigone of bladder	C67
C671	Malignant neoplasm: Dome of bladder	C67
C672	Malignant neoplasm: Lateral wall of bladder	C67
C673	Malignant neoplasm: Anterior wall of bladder	C67
C674	Malignant neoplasm: Posterior wall of bladder	C67
C675	Malignant neoplasm: Bladder neck	C67
C676	Malignant neoplasm: Ureteric orifice	C67
C677	Malignant neoplasm: Urachus	C67
C678	Malignant neoplasm: Overlapping lesion of bladder	C67
C679	Malignant neoplasm: Bladder, unspecified	C67
C68	Malignant neoplasm of other and unspecified urinary organs
C680	Malignant neoplasm: Urethra	C68
C681	Malignant neoplasm: Paraurethral gland	C68
C688	Malignant neoplasm: Overlapping lesion of urinary organs	C68
C689	Malignant neoplasm: Urinary organ, unspecified	C68
C69	Malignant neoplasm of eye and adnexa
C690	Malignant neoplasm: Conjunctiva	C69
C691	Malignant neoplasm: Cornea	C69
C692	Malignant neoplasm: Retina	C69
C693	Malignant neoplasm: Choroid	C69
C694	Malignant neoplasm: Ciliary body	C69
C695	Malignant neoplasm: Lacrimal gland and duct	C69
C696	Malignant neoplasm: Orbit	C69
C698	Malignant neoplasm: Overlapping lesion of eye and adnexa	C69
C699	Malignant neoplasm: Eye, unspecified	C69
C70	Malignant neoplasm of meninges
C700	Malignant neoplasm: Cerebral meninges	C70
C701	Malignant neoplasm: Spinal meninges	C70
C709	Malignant neoplasm: Meninges, unspecified	C70
C71	Malignant neoplasm of brain
C710	Malignant neoplasm: Cerebrum, except lobes and ventricles	C71
C711	Malignant neoplasm: Frontal lobe	C71
C712	Malignant neoplasm: Temporal lobe	C71
C713	Malignant neoplasm: Parietal lobe	C71
C714	Malignant neoplasm: Occipital lobe	C71
C715	Malignant neoplasm: Cerebral ventricle	C71
C716	Malignant neoplasm: Cerebellum	C71
C717	Malignant neoplasm: Brain stem	C71
C718	Malignant neoplasm: Overlapping lesion of brain	C71
C719	Malignant neoplasm: Brain, unspecified	C71
C72	Malignant neoplasm of spinal cord, cranial nerves and other parts of central nervous system
C720	Malignant neoplasm: Spinal cord	C72
C721	Malignant neoplasm: Cauda equina	C72
C722	Malignant neoplasm: Olfactory nerve	C72
C723	Malignant neoplasm: Optic nerve	C72
C724	Malignant neoplasm: Acoustic nerve	C72
C725	Malignant neoplasm: Other and unspecified cranial nerves	C72
C728	Malignant neoplasm: Overlapping lesion of brain and other parts of central nervous system	C72
C729	Malignant neoplasm: Central nervous system, unspecified	C72
C73	Malignant neoplasm of thyroid gland
C74	Malignant neoplasm of adrenal gland
C740	Malignant neoplasm: Cortex of adrenal gland	C74
C741	Malignant neoplasm: Medulla of adrenal gland	C74
C749	Malignant neoplasm: Adrenal gland, unspecified	C74
C75	Malignant neoplasm of other endocrine glands and related structures
C750	Malignant neoplasm: Parathyroid gland	C75
C751	Malignant neoplasm: Pituitary gland	C75
C752	Malignant neoplasm: Craniopharyngeal duct	C75
C753	Malignant neoplasm: Pineal gland	C75
C754	Malignant neoplasm: Carotid body	C75
C755	Malignant neoplasm: Aortic body and other paraganglia	C75
C758	Malignant neoplasm: Pluriglandular involvement, unspecified	C75
C759	Malignant neoplasm: Endocrine gland, unspecified	C75
C76	Malignant neoplasm of other and ill-defined sites
C760	Malignant neoplasm of other and ill-defined sites: Head, face and neck	C76
C761	Malignant neoplasm of other and ill-defined sites: Thorax	C76
C762	Malignant neoplasm of other and ill-defined sites: Abdomen	C76
C763	Malignant neoplasm of other and ill-defined sites: Pelvis	C76
C764	Malignant neoplasm of other and ill-defined sites: Upper limb	C76
C765	Malignant neoplasm of other and ill-defined sites: Lower limb	C76
C767	Malignant neoplasm of other and ill-defined sites: Other ill-defined sites	C76
C768	Malignant neoplasm of other and ill-defined sites: Overlapping lesion of other and ill-defined sites	C76
C77	Secondary and unspecified malignant neoplasm of lymph nodes
C770	Secondary and unspecified malignant neoplasm: Lymph nodes of head, face and neck	C77
C771	Secondary and unspecified malignant neoplasm: Intrathoracic lymph nodes	C77
C772	Secondary and unspecified malignant neoplasm: Intra-abdominal lymph nodes	C77
C773	Secondary and unspecified malignant neoplasm: Axillary and upper limb lymph nodes	C77
C774	Secondary and unspecified malignant neoplasm: Inguinal and lower limb lymph nodes	C77
C775	Secondary and unspecified malignant neoplasm: Intrapelvic lymph nodes	C77
C778	Secondary and unspecified malignant neoplasm: Lymph nodes of multiple regions	C77
C779	Secondary and unspecified malignant neoplasm: Lymph node, unspecified	C77
C78	Secondary malignant neoplasm of respiratory and digestive organs
C780	Secondary malignant neoplasm of lung	C78
C781	Secondary malignant neoplasm of mediastinum	C78
C782	Secondary malignant neoplasm of pleura	C78
C783	Secondary malignant neoplasm of other and unspecified respiratory organs	C78
C784	Secondary malignant neoplasm of small intestine	C78
C785	Secondary malignant neoplasm of large intestine and rectum	C78
C786	Secondary malignant neoplasm of retroperitoneum and peritoneum	C78
C787	Secondary malignant neoplasm of liver and intrahepatic bile duct	C78
C788	Secondary malignant neoplasm of other and unspecified digestive organs	C78
C79	Secondary malignant neoplasm of other and unspecified sites
C790	Secondary malignant neoplasm of kidney and renal pelvis	C79
C791	Secondary malignant neoplasm of bladder and other and unspecified urinary organs	C79
C792	Secondary malignant neoplasm of skin	C79
C793	Secondary malignant neoplasm of brain and cerebral meninges	C79
C794	Secondary malignant neoplasm of other and unspecified parts of nervous system	C79
C795	Secondary malignant neoplasm of bone and bone marrow	C79
C796	Secondary malignant neoplasm of ovary	C79
C797	Secondary malignant neoplasm of adrenal gland	C79
C798	Secondary malignant neoplasm of other specified sites	C79
C799	Secondary malignant neoplasm, unspecified site	C79
C80	Malignant neoplasm, without specification of site
C800	Malignant neoplasm, primary site unknown, so stated	C80
C809	Malignant neoplasm, unspecified	C80
C81	Hodgkin lymphoma
C810	Nodular lymphocyte predominant Hodgkin lymphoma	C81
C811	Nodular sclerosis classical Hodgkin lymphoma	C81
C812	Mixed cellularity classical Hodgkin lymphoma	C81
C813	Lymphocyte depleted classical Hodgkin lymphoma	C81
C814	Lymphocyte-rich classical Hodgkin lymphoma	C81
C817	Other classical Hodgkin lymphoma	C81
C819	Hodgkin lymphoma, unspecified	C81
C82	Follicular lymphoma
C820	Follicular lymphoma grade I	C82
C821	Follicular lymphoma grade II	C82
C822	Follicular lymphoma grade III, unspecified	C82
C823	Follicular lymphoma grade IIIa	C82
C824	Follicular lymphoma grade IIIb	C82
C825	Diffuse follicle centre lymphoma	C82
C826	Cutaneous follicle centre lymphoma	C82
C827	Other types of follicular lymphoma	C82
C829	Follicular lymphoma, unspecified	C82
C83	Non-follicular lymphoma
C830	Small cell B-cell lymphoma	C83
C831	Mantle cell lymphoma	C83
C833	Diffuse large B-cell lymphoma	C83
C835	Lymphoblastic (diffuse) lymphoma	C83
C837	Burkitt lymphoma	C83
C838	Other non-follicular lymphoma	C83
C839	Non-follicular (diffuse) lymphoma, unspecified	C83
C84	Mature T/NK-cell lymphomas
C840	Mycosis fungoides	C84
C841	S�zary disease	C84
C844	Peripheral T-cell lymphoma, not classified	C84
C845	Other mature T/NK-cell lymphomas	C84
C846	Anaplastic large cell lymphoma, ALK-positive	C84
C847	Anaplastic large cell lymphoma, ALK-negative	C84
C848	Cutaneous T-cell lymphoma, unspecified	C84
C849	Mature T/NK-cell lymphoma, unspecified	C84
C85	Other and unspecified types of non-Hodgkin lymphoma
C851	B-cell lymphoma, unspecified	C85
C852	Mediastinal (thymic) large B-cell lymphoma	C85
C857	Other specified types of non-Hodgkin lymphoma	C85
C859	Non-Hodgkin lymphoma, unspecified	C85
C86	Other specified types of T/NK-cell lymphoma
C860	Extranodal NK/T-cell lymphoma, nasal type	C86
C861	Hepatosplenic T-cell lymphoma	C86
C862	Enteropathy-type (intestinal) T-cell lymphoma	C86
C863	Subcutaneous panniculitis-like T-cell lymphoma	C86
C864	Blastic NK-cell lymphoma	C86
C865	Angioimmunoblastic T-cell lymphoma	C86
C866	Primary cutaneous CD30-positive T-cell proliferations	C86
C88	Malignant immunoproliferative diseases
C880	Waldenstr�m macroglobulinaemia	C88
C882	Other heavy chain disease	C88
C883	Immunoproliferative small intestinal disease	C88
C884	Extranodal marginal zone B-cell lymphoma of mucosa-associated lymphoid tissue [MALT-lyphoma]	C88
C887	Other malignant immunoproliferative diseases	C88
C889	Malignant immunoproliferative disease, unspecified	C88
C90	Multiple myeloma and malignant plasma cell neoplasms
C900	Multiple myeloma	C90
C901	Plasma cell leukaemia	C90
C902	Extramedullary plasmacytoma	C90
C903	Solitary plasmacytoma	C90
C91	Lymphoid leukaemia
C910	Acute lymphoblastic leukaemia [ALL]	C91
C911	Chronic lymphocytic leukaemia of B-cell type	C91
C913	Prolymphocytic leukaemia of B-cell type	C91
C914	Hairy-cell leukaemia	C91
C915	Adult T-cell lymphoma/leukaemia (HTLV-1-associated)	C91
C916	Prolymphocytic leukaemia of T-cell type	C91
C917	Other lymphoid leukaemia	C91
C918	Mature B-cell leukaemia Burkitt-type	C91
C919	Lymphoid leukaemia, unspecified	C91
C92	Myeloid leukaemia
C920	Acute myeloblastic leukaemia [AML]	C92
C921	Chronic myeloid leukaemia [CML], BCR/ABL-positive	C92
C922	Atypical chronic myeloid leukaemia, BCR/ABL- negative	C92
C923	Myeloid sarcoma	C92
C924	Acute promyelocytic leukaemia [PML]	C92
C925	Acute myelomonocytic leukaemia	C92
C926	Acute myeloid leukaemia with 11q23-abnormality	C92
C927	Other myeloid leukaemia	C92
C928	Acute myeloid leukaemia with multilineage dysplasia	C92
C929	Myeloid leukaemia, unspecified	C92
C93	Monocytic leukaemia
C930	Acute monoblastic/monocytic leukaemia	C93
C931	Chronic myelomonocytic leukaemia	C93
C933	Juvenile myelomonocytic leukaemia	C93
C937	Other monocytic leukaemia	C93
C939	Monocytic leukaemia, unspecified	C93
C94	Other leukaemias of specified cell type
C940	Acute erythroid leukaemia	C94
C942	Acute megakaryoblastic leukaemia	C94
C943	Mast cell leukaemia	C94
C944	Acute panmyelosis with myelofibrosis	C94
C946	Myelodysplastic and myeloproliferative disease, not elsewhere classified	C94
C947	Other specified leukaemias	C94
C95	Leukaemia of unspecified cell type
C950	Acute leukaemia of unspecified cell type	C95
C951	Chronic leukaemia of unspecified cell type	C95
C957	Other leukaemia of unspecified cell type	C95
C959	Leukaemia, unspecified	C95
C96	Other and unspecified malignant neoplasms of lymphoid, haematopoietic and related tissue
C960	Multifocal and multisystemic (disseminated) Langerhans-cell histiocytosis [Letterer-Siwe disease]	C96
C962	Malignant mast cell tumour	C96
C964	Sarcoma of dendritic cells (accessory cells)	C96
C965	Multifocal and unisystemic Langerhans-cell histiocytosis	C96
C966	Unifocal Langerhans-cell histiocytosis	C96
C967	Other specified malignant neoplasms of lymphoid, haematopoietic and related tissue	C96
C968	Histiocytic sarcoma	C96
C969	Malignant neoplasm of lymphoid, haematopoietic and related tissue, unspecified	C96
C97	Malignant neoplasms of independent (primary) multiple sites
D00	Carcinoma in situ of oral cavity, oesophagus and stomach
D000	Carcinoma in situ: Lip, oral cavity and pharynx	D00
D001	Carcinoma in situ: Oesophagus	D00
D002	Carcinoma in situ: Stomach	D00
D01	Carcinoma in situ of other and unspecified digestive organs
D010	Carcinoma in situ: Colon	D01
D011	Carcinoma in situ: Rectosigmoid junction	D01
D012	Carcinoma in situ: Rectum	D01
D013	Carcinoma in situ: Anus and anal canal	D01
D014	Carcinoma in situ: Other and unspecified parts of intestine	D01
D015	Carcinoma in situ: Liver, gallbladder and bile ducts	D01
D017	Carcinoma in situ: Other specified digestive organs	D01
D019	Carcinoma in situ: Digestive organ, unspecified	D01
D02	Carcinoma in situ of middle ear and respiratory system
D020	Carcinoma in situ: Larynx	D02
D021	Carcinoma in situ: Trachea	D02
D022	Carcinoma in situ: Bronchus and lung	D02
D023	Carcinoma in situ: Other parts of respiratory system	D02
D024	Carcinoma in situ: Respiratory system, unspecified	D02
D03	Melanoma in situ
D030	Melanoma in situ of lip	D03
D031	Melanoma in situ of eyelid, including canthus	D03
D032	Melanoma in situ of ear and external auricular canal	D03
D033	Melanoma in situ of other and unspecified parts of face	D03
D034	Melanoma in situ of scalp and neck	D03
D035	Melanoma in situ of trunk	D03
D036	Melanoma in situ of upper limb, including shoulder	D03
D037	Melanoma in situ of lower limb, including hip	D03
D038	Melanoma in situ of other sites	D03
D039	Melanoma in situ, unspecified	D03
D04	Carcinoma in situ of skin
D040	Carcinoma in situ: Skin of lip	D04
D041	Carcinoma in situ: Skin of eyelid, including canthus	D04
D042	Carcinoma in situ: Skin of ear and external auricular canal	D04
D043	Carcinoma in situ: Skin of other and unspecified parts of face	D04
D044	Carcinoma in situ: Skin of scalp and neck	D04
D045	Carcinoma in situ: Skin of trunk	D04
D046	Carcinoma in situ: Skin of upper limb, including shoulder	D04
D047	Carcinoma in situ: Skin of lower limb, including hip	D04
D048	Carcinoma in situ: Skin of other sites	D04
D049	Carcinoma in situ: Skin, unspecified	D04
D05	Carcinoma in situ of breast
D050	Lobular carcinoma in situ	D05
D051	Intraductal carcinoma in situ	D05
D057	Other carcinoma in situ of breast	D05
D059	Carcinoma in situ of breast, unspecified	D05
D06	Carcinoma in situ of cervix uteri
D060	Carcinoma in situ: Endocervix	D06
D061	Carcinoma in situ: Exocervix	D06
D067	Carcinoma in situ: Other parts of cervix	D06
D069	Carcinoma in situ: Cervix, unspecified	D06
D07	Carcinoma in situ of other and unspecified genital organs
D070	Carcinoma in situ: Endometrium	D07
D071	Carcinoma in situ: Vulva	D07
D072	Carcinoma in situ: Vagina	D07
D073	Carcinoma in situ: Other and unspecified female genital organs	D07
D074	Carcinoma in situ: Penis	D07
D075	Carcinoma in situ: Prostate	D07
D076	Carcinoma in situ: Other and unspecified male genital organs	D07
D09	Carcinoma in situ of other and unspecified sites
D090	Carcinoma in situ: Bladder	D09
D091	Carcinoma in situ: Other and unspecified urinary organs	D09
D092	Carcinoma in situ: Eye	D09
D093	Carcinoma in situ: Thyroid and other endocrine glands	D09
D097	Carcinoma in situ of other specified sites	D09
D099	Carcinoma in situ, unspecified	D09
D10	Benign neoplasm of mouth and pharynx
D100	Benign neoplasm: Lip	D10
D101	Benign neoplasm: Tongue	D10
D102	Benign neoplasm: Floor of mouth	D10
D103	Benign neoplasm: Other and unspecified parts of mouth	D10
D104	Benign neoplasm: Tonsil	D10
D105	Benign neoplasm: Other parts of oropharynx	D10
D106	Benign neoplasm: Nasopharynx	D10
D107	Benign neoplasm: Hypopharynx	D10
D109	Benign neoplasm: Pharynx, unspecified	D10
D11	Benign neoplasm of major salivary glands
D110	Benign neoplasm: Parotid gland	D11
D117	Benign neoplasm: Other major salivary glands	D11
D119	Benign neoplasm: Major salivary gland, unspecified	D11
D12	Benign neoplasm of colon, rectum, anus and anal canal
D120	Benign neoplasm: Caecum	D12
D121	Benign neoplasm: Appendix	D12
D122	Benign neoplasm: Ascending colon	D12
D123	Benign neoplasm: Transverse colon	D12
D124	Benign neoplasm: Descending colon	D12
D125	Benign neoplasm: Sigmoid colon	D12
D126	Benign neoplasm: Colon, unspecified	D12
D127	Benign neoplasm: Rectosigmoid junction	D12
D128	Benign neoplasm: Rectum	D12
D129	Benign neoplasm: Anus and anal canal	D12
D13	Benign neoplasm of other and ill-defined parts of digestive system
D130	Benign neoplasm: Oesophagus	D13
D131	Benign neoplasm: Stomach	D13
D132	Benign neoplasm: Duodenum	D13
D133	Benign neoplasm: Other and unspecified parts of small intestine	D13
D134	Benign neoplasm: Liver	D13
D135	Benign neoplasm: Extrahepatic bile ducts	D13
D136	Benign neoplasm: Pancreas	D13
D137	Benign neoplasm: Endocrine pancreas	D13
D139	Benign neoplasm: Ill-defined sites within the digestive system	D13
D14	Benign neoplasm of middle ear and respiratory system
D140	Benign neoplasm: Middle ear, nasal cavity and accessory sinuses	D14
D141	Benign neoplasm: Larynx	D14
D142	Benign neoplasm: Trachea	D14
D143	Benign neoplasm: Bronchus and lung	D14
D144	Benign neoplasm: Respiratory system, unspecified	D14
D15	Benign neoplasm of other and unspecified intrathoracic organs
D150	Benign neoplasm: Thymus	D15
D151	Benign neoplasm: Heart	D15
D152	Benign neoplasm: Mediastinum	D15
D157	Benign neoplasm: Other specified intrathoracic organs	D15
D159	Benign neoplasm: Intrathoracic organ, unspecified	D15
D16	Benign neoplasm of bone and articular cartilage
D160	Benign neoplasm: Scapula and long bones of upper limb	D16
D161	Benign neoplasm: Short bones of upper limb	D16
D162	Benign neoplasm: Long bones of lower limb	D16
D163	Benign neoplasm: Short bones of lower limb	D16
D164	Benign neoplasm: Bones of skull and face	D16
D165	Benign neoplasm: Lower jaw bone	D16
D166	Benign neoplasm: Vertebral column	D16
D167	Benign neoplasm: Ribs, sternum and clavicle	D16
D168	Benign neoplasm: Pelvic bones, sacrum and coccyx	D16
D169	Benign neoplasm: Bone and articular cartilage, unspecified	D16
D17	Benign lipomatous neoplasm
D170	Benign lipomatous neoplasm of skin and subcutaneous tissue of head, face and neck	D17
D171	Benign lipomatous neoplasm of skin and subcutaneous tissue of trunk	D17
D172	Benign lipomatous neoplasm of skin and subcutaneous tissue of limbs	D17
D173	Benign lipomatous neoplasm of skin and subcutaneous tissue of other and unspecified sites	D17
D174	Benign lipomatous neoplasm of intrathoracic organs	D17
D175	Benign lipomatous neoplasm of intra-abdominal organs	D17
D176	Benign lipomatous neoplasm of spermatic cord	D17
D177	Benign lipomatous neoplasm of other sites	D17
D179	Benign lipomatous neoplasm, unspecified	D17
D18	Haemangioma and lymphangioma, any site
D180	Haemangioma, any site	D18
D181	Lymphangioma, any site	D18
D19	Benign neoplasm of mesothelial tissue
D190	Benign neoplasm: Mesothelial tissue of pleura	D19
D191	Benign neoplasm: Mesothelial tissue of peritoneum	D19
D197	Benign neoplasm: Mesothelial tissue of other sites	D19
D199	Benign neoplasm: Mesothelial tissue, unspecified	D19
D20	Benign neoplasm of soft tissue of retroperitoneum and peritoneum
D200	Benign neoplasm: Retroperitoneum	D20
D201	Benign neoplasm: Peritoneum	D20
D21	Other benign neoplasms of connective and other soft tissue
D210	Benign neoplasm: Connective and other soft tissue of head, face and neck	D21
D211	Benign neoplasm: Connective and other soft tissue of upper limb, including shoulder	D21
D212	Benign neoplasm: Connective and other soft tissue of lower limb, including hip	D21
D213	Benign neoplasm: Connective and other soft tissue of thorax	D21
D214	Benign neoplasm: Connective and other soft tissue of abdomen	D21
D215	Benign neoplasm: Connective and other soft tissue of pelvis	D21
D216	Benign neoplasm: Connective and other soft tissue of trunk, unspecified	D21
D219	Benign neoplasm: Connective and other soft tissue, unspecified	D21
D22	Melanocytic naevi
D220	Melanocytic naevi of lip	D22
D221	Melanocytic naevi of eyelid, including canthus	D22
D222	Melanocytic naevi of ear and external auricular canal	D22
D223	Melanocytic naevi of other and unspecified parts of face	D22
D224	Melanocytic naevi of scalp and neck	D22
D225	Melanocytic naevi of trunk	D22
D226	Melanocytic naevi of upper limb, including shoulder	D22
D227	Melanocytic naevi of lower limb, including hip	D22
D229	Melanocytic naevi, unspecified	D22
D23	Other benign neoplasms of skin
D230	Benign neoplasm: Skin of lip	D23
D231	Benign neoplasm: Skin of eyelid, including canthus	D23
D232	Benign neoplasm: Skin of ear and external auricular canal	D23
D233	Benign neoplasm: Skin of other and unspecified parts of face	D23
D234	Benign neoplasm: Skin of scalp and neck	D23
D235	Benign neoplasm: Skin of trunk	D23
D236	Benign neoplasm: Skin of upper limb, including shoulder	D23
D237	Benign neoplasm: Skin of lower limb, including hip	D23
D239	Benign neoplasm: Skin, unspecified	D23
D24	Benign neoplasm of breast
D25	Leiomyoma of uterus
D250	Submucous leiomyoma of uterus	D25
D251	Intramural leiomyoma of uterus	D25
D252	Subserosal leiomyoma of uterus	D25
D259	Leiomyoma of uterus, unspecified	D25
D26	Other benign neoplasms of uterus
D260	Other benign neoplasm: Cervix uteri	D26
D261	Other benign neoplasm: Corpus uteri	D26
D267	Other benign neoplasm: Other parts of uterus	D26
D269	Other benign neoplasm: Uterus, unspecified	D26
D27	Benign neoplasm of ovary
D28	Benign neoplasm of other and unspecified female genital organs
D280	Benign neoplasm: Vulva	D28
D281	Benign neoplasm: Vagina	D28
D282	Benign neoplasm: Uterine tubes and ligaments	D28
D287	Benign neoplasm: Other specified female genital organs	D28
D289	Benign neoplasm: Female genital organ, unspecified	D28
D29	Benign neoplasm of male genital organs
D290	Benign neoplasm: Penis	D29
D291	Benign neoplasm: Prostate	D29
D292	Benign neoplasm: Testis	D29
D293	Benign neoplasm: Epididymis	D29
D294	Benign neoplasm: Scrotum	D29
D297	Benign neoplasm: Other male genital organs	D29
D299	Benign neoplasm: Male genital organ, unspecified	D29
D30	Benign neoplasm of urinary organs
D300	Benign neoplasm: Kidney	D30
D301	Benign neoplasm: Renal pelvis	D30
D302	Benign neoplasm: Ureter	D30
D303	Benign neoplasm: Bladder	D30
D304	Benign neoplasm: Urethra	D30
D307	Benign neoplasm: Other urinary organs	D30
D309	Benign neoplasm: Urinary organ, unspecified	D30
D31	Benign neoplasm of eye and adnexa
D310	Benign neoplasm: Conjunctiva	D31
D311	Benign neoplasm: Cornea	D31
D312	Benign neoplasm: Retina	D31
D313	Benign neoplasm: Choroid	D31
D314	Benign neoplasm: Ciliary body	D31
D315	Benign neoplasm: Lacrimal gland and duct	D31
D316	Benign neoplasm: Orbit, unspecified	D31
D319	Benign neoplasm: Eye, unspecified	D31
D32	Benign neoplasm of meninges
D320	Benign neoplasm: Cerebral meninges	D32
D321	Benign neoplasm: Spinal meninges	D32
D329	Benign neoplasm: Meninges, unspecified	D32
D33	Benign neoplasm of brain and other parts of central nervous system
D330	Benign neoplasm: Brain, supratentorial	D33
D331	Benign neoplasm: Brain, infratentorial	D33
D332	Benign neoplasm: Brain, unspecified	D33
D333	Benign neoplasm: Cranial nerves	D33
D334	Benign neoplasm: Spinal cord	D33
D337	Benign neoplasm: Other specified parts of central nervous system	D33
D339	Benign neoplasm: Central nervous system, unspecified	D33
D34	Benign neoplasm of thyroid gland
D35	Benign neoplasm of other and unspecified endocrine glands
D350	Benign neoplasm: Adrenal gland	D35
D351	Benign neoplasm: Parathyroid gland	D35
D352	Benign neoplasm: Pituitary gland	D35
D353	Benign neoplasm: Craniopharyngeal duct	D35
D354	Benign neoplasm: Pineal gland	D35
D355	Benign neoplasm: Carotid body	D35
D356	Benign neoplasm: Aortic body and other paraganglia	D35
D357	Benign neoplasm: Other specified endocrine glands	D35
D358	Benign neoplasm: Pluriglandular involvement	D35
D359	Benign neoplasm: Endocrine gland, unspecified	D35
D36	Benign neoplasm of other and unspecified sites
D360	Benign neoplasm: Lymph nodes	D36
D361	Benign neoplasm: Peripheral nerves and autonomic nervous system	D36
D367	Benign neoplasm: Other specified sites	D36
D369	Benign neoplasm: Benign neoplasm of unspecified site	D36
D37	Neoplasm of uncertain or unknown behaviour of oral cavity and digestive organs
D370	Neoplasm of uncertain or unknown behaviour: Lip, oral cavity and pharynx	D37
D371	Neoplasm of uncertain or unknown behaviour: Stomach	D37
D372	Neoplasm of uncertain or unknown behaviour: Small intestine	D37
D373	Neoplasm of uncertain or unknown behaviour: Appendix	D37
D374	Neoplasm of uncertain or unknown behaviour: Colon	D37
D375	Neoplasm of uncertain or unknown behaviour: Rectum	D37
D376	Neoplasm of uncertain or unknown behaviour: Liver, gallbladder and bile ducts	D37
D377	Neoplasm of uncertain or unknown behaviour: Other digestive organs	D37
D379	Neoplasm of uncertain or unknown behaviour: Digestive organ, unspecified	D37
D38	Neoplasm of uncertain or unknown behaviour of middle ear and respiratory and intrathoracic organs
D380	Neoplasm of uncertain or unknown behaviour: Larynx	D38
D381	Neoplasm of uncertain or unknown behaviour: Trachea, bronchus and lung	D38
D382	Neoplasm of uncertain or unknown behaviour: Pleura	D38
D383	Neoplasm of uncertain or unknown behaviour: Mediastinum	D38
D384	Neoplasm of uncertain or unknown behaviour: Thymus	D38
D385	Neoplasm of uncertain or unknown behaviour: Other respiratory organs	D38
D386	Neoplasm of uncertain or unknown behaviour: Respiratory organ, unspecified	D38
D39	Neoplasm of uncertain or unknown behaviour of female genital organs
D390	Neoplasm of uncertain or unknown behaviour: Uterus	D39
D391	Neoplasm of uncertain or unknown behaviour: Ovary	D39
D392	Neoplasm of uncertain or unknown behaviour: Placenta	D39
D397	Neoplasm of uncertain or unknown behaviour: Other female genital organs	D39
D399	Neoplasm of uncertain or unknown behaviour: Female genital organ, unspecified	D39
D40	Neoplasm of uncertain or unknown behaviour of male genital organs
D400	Neoplasm of uncertain or unknown behaviour: Prostate	D40
D401	Neoplasm of uncertain or unknown behaviour: Testis	D40
D407	Neoplasm of uncertain or unknown behaviour: Other male genital organs	D40
D409	Neoplasm of uncertain or unknown behaviour: Male genital organ, unspecified	D40
D41	Neoplasm of uncertain or unknown behaviour of urinary organs
D410	Neoplasm of uncertain or unknown behaviour: Kidney	D41
D411	Neoplasm of uncertain or unknown behaviour: Renal pelvis	D41
D412	Neoplasm of uncertain or unknown behaviour: Ureter	D41
D413	Neoplasm of uncertain or unknown behaviour: Urethra	D41
D414	Neoplasm of uncertain or unknown behaviour: Bladder	D41
D417	Neoplasm of uncertain or unknown behaviour: Other urinary organs	D41
D419	Neoplasm of uncertain or unknown behaviour: Urinary organ, unspecified	D41
D42	Neoplasm of uncertain or unknown behaviour of meninges
D420	Neoplasm of uncertain or unknown behaviour: Cerebral meninges	D42
D421	Neoplasm of uncertain or unknown behaviour: Spinal meninges	D42
D429	Neoplasm of uncertain or unknown behaviour: Meninges, unspecified	D42
D43	Neoplasm of uncertain or unknown behaviour of brain and central nervous system
D430	Neoplasm of uncertain or unknown behaviour: Brain, supratentorial	D43
D431	Neoplasm of uncertain or unknown behaviour: Brain, infratentorial	D43
D432	Neoplasm of uncertain or unknown behaviour: Brain, unspecified	D43
D433	Neoplasm of uncertain or unknown behaviour: Cranial nerves	D43
D434	Neoplasm of uncertain or unknown behaviour: Spinal cord	D43
D437	Neoplasm of uncertain or unknown behaviour: Other parts of central nervous system	D43
D439	Neoplasm of uncertain or unknown behaviour: Central nervous system, unspecified	D43
D44	Neoplasm of uncertain or unknown behaviour of endocrine glands
D440	Neoplasm of uncertain or unknown behaviour: Thyroid gland	D44
D441	Neoplasm of uncertain or unknown behaviour: Adrenal gland	D44
D442	Neoplasm of uncertain or unknown behaviour: Parathyroid gland	D44
D443	Neoplasm of uncertain or unknown behaviour: Pituitary gland	D44
D444	Neoplasm of uncertain or unknown behaviour: Craniopharyngeal duct	D44
D445	Neoplasm of uncertain or unknown behaviour: Pineal gland	D44
D446	Neoplasm of uncertain or unknown behaviour: Carotid body	D44
D447	Neoplasm of uncertain or unknown behaviour: Aortic body and other paraganglia	D44
D448	Neoplasm of uncertain or unknown behaviour: Pluriglandular involvement	D44
D449	Neoplasm of uncertain or unknown behaviour: Endocrine gland, unspecified	D44
D45	Polycythaemia vera
D46	Myelodysplastic syndromes
D460	Refractory anaemia without ringed sideroblasts, so stated	D46
D461	Refractory anaemia with ringed sideroblasts	D46
D462	Refractory anaemia with excess of blasts	D46
D464	Refractory anaemia, unspecified	D46
D465	Refractory anaemia with multi-lineage dysplasia	D46
D466	Myelodysplastic syndrome with isolated del(5q) chromosomal abnormality	D46
D467	Other myelodysplastic syndromes	D46
D469	Myelodysplastic syndrome, unspecified	D46
D47	Other neoplasms of uncertain or unknown behaviour of lymphoid, haematopoietic and related tissue
D470	Histiocytic and mast cell tumours of uncertain and unknown behaviour	D47
D471	Chronic myeloproliferative disease	D47
D472	Monoclonal gammopathy of undetermined significance (MGUS)	D47
D473	Essential (haemorrhagic) thrombocythaemia	D47
D474	Osteomyelofibrosis	D47
D475	Chronic eosinophilic leukaemia [hypereosinophilic syndrome]	D47
D477	Other specified neoplasms of uncertain or unknown behaviour of lymphoid, haematopoietic and related tissue	D47
D479	Neoplasm of uncertain or unknown behaviour of lymphoid, haematopoietic and related tissue, unspecified	D47
D48	Neoplasm of uncertain or unknown behaviour of other and unspecified sites
D480	Neoplasm of uncertain or unknown behaviour: Bone and articular cartilage	D48
D481	Neoplasm of uncertain or unknown behaviour: Connective and other soft tissue	D48
D482	Neoplasm of uncertain or unknown behaviour: Peripheral nerves and autonomic nervous system	D48
D483	Neoplasm of uncertain or unknown behaviour: Retroperitoneum	D48
D484	Neoplasm of uncertain or unknown behaviour: Peritoneum	D48
D485	Neoplasm of uncertain or unknown behaviour: Skin	D48
D486	Neoplasm of uncertain or unknown behaviour: Breast	D48
D487	Neoplasm of uncertain or unknown behaviour: Other specified sites	D48
D489	Neoplasm of uncertain or unknown behaviour: Neoplasm of uncertain or unknown behaviour, unspecified	D48
D50	Iron deficiency anaemia
D500	Iron deficiency anaemia secondary to blood loss (chronic)	D50
D501	Sideropenic dysphagia	D50
D508	Other iron deficiency anaemias	D50
D509	Iron deficiency anaemia, unspecified	D50
D51	Vitamin B12 deficiency anaemia
D510	Vitamin B12 deficiency anaemia due to intrinsic factor deficiency	D51
D511	Vitamin B12 deficiency anaemia due to selective vitamin B12 malabsorption with proteinuria	D51
D512	Transcobalamin II deficiency	D51
D513	Other dietary vitamin B12 deficiency anaemia	D51
D518	Other vitamin B12 deficiency anaemias	D51
D519	Vitamin B12 deficiency anaemia, unspecified	D51
D52	Folate deficiency anaemia
D520	Dietary folate deficiency anaemia	D52
D521	Drug-induced folate deficiency anaemia	D52
D528	Other folate deficiency anaemias	D52
D529	Folate deficiency anaemia, unspecified	D52
D53	Other nutritional anaemias
D530	Protein deficiency anaemia	D53
D531	Other megaloblastic anaemias, not elsewhere classified	D53
D532	Scorbutic anaemia	D53
D538	Other specified nutritional anaemias	D53
D539	Nutritional anaemia, unspecified	D53
D55	Anaemia due to enzyme disorders
D550	Anaemia due to glucose-6-phosphate dehydrogenase [G6PD] deficiency	D55
D551	Anaemia due to other disorders of glutathione metabolism	D55
D552	Anaemia due to disorders of glycolytic enzymes	D55
D553	Anaemia due to disorders of nucleotide metabolism	D55
D558	Other anaemias due to enzyme disorders	D55
D559	Anaemia due to enzyme disorder, unspecified	D55
D56	Thalassaemia
D560	Alpha thalassaemia	D56
D561	Beta thalassaemia	D56
D562	Delta-beta thalassaemia	D56
D563	Thalassaemia trait	D56
D564	Hereditary persistence of fetal haemoglobin [HPFH]	D56
D568	Other thalassaemias	D56
D569	Thalassaemia, unspecified	D56
D57	Sickle-cell disorders
D570	Sickle-cell anaemia with crisis	D57
D571	Sickle-cell anaemia without crisis	D57
D572	Double heterozygous sickling disorders	D57
D573	Sickle-cell trait	D57
D578	Other sickle-cell disorders	D57
D58	Other hereditary haemolytic anaemias
D580	Hereditary spherocytosis	D58
D581	Hereditary elliptocytosis	D58
D582	Other haemoglobinopathies	D58
D588	Other specified hereditary haemolytic anaemias	D58
D589	Hereditary haemolytic anaemia, unspecified	D58
D59	Acquired haemolytic anaemia
D590	Drug-induced autoimmune haemolytic anaemia	D59
D591	Other autoimmune haemolytic anaemias	D59
D592	Drug-induced nonautoimmune haemolytic anaemia	D59
D593	Haemolytic-uraemic syndrome	D59
D594	Other nonautoimmune haemolytic anaemias	D59
D595	Paroxysmal nocturnal haemoglobinuria [Marchiafava-Micheli]	D59
D596	Haemoglobinuria due to haemolysis from other external causes	D59
D598	Other acquired haemolytic anaemias	D59
D599	Acquired haemolytic anaemia, unspecified	D59
D60	Acquired pure red cell aplasia [erythroblastopenia]
D600	Chronic acquired pure red cell aplasia	D60
D601	Transient acquired pure red cell aplasia	D60
D608	Other acquired pure red cell aplasias	D60
D609	Acquired pure red cell aplasia, unspecified	D60
D61	Other aplastic anaemias
D610	Constitutional aplastic anaemia	D61
D611	Drug-induced aplastic anaemia	D61
D612	Aplastic anaemia due to other external agents	D61
D613	Idiopathic aplastic anaemia	D61
D618	Other specified aplastic anaemias	D61
D619	Aplastic anaemia, unspecified	D61
D62	Acute posthaemorrhagic anaemia
D63	Anaemia in chronic diseases classified elsewhere
D630	Anaemia in neoplastic disease	D63
D638	Anaemia in other chronic diseases classified elsewhere	D63
D64	Other anaemias
D640	Hereditary sideroblastic anaemia	D64
D641	Secondary sideroblastic anaemia due to disease	D64
D642	Secondary sideroblastic anaemia due to drugs and toxins	D64
D643	Other sideroblastic anaemias	D64
D644	Congenital dyserythropoietic anaemia	D64
D648	Other specified anaemias	D64
D649	Anaemia, unspecified	D64
D65	Disseminated intravascular coagulation [defibrination syndrome]
D66	Hereditary factor VIII deficiency
D67	Hereditary factor IX deficiency
D68	Other coagulation defects
D680	Von Willebrand disease	D68
D681	Hereditary factor XI deficiency	D68
D682	Hereditary deficiency of other clotting factors	D68
D683	Haemorrhagic disorder due to circulating anticoagulants	D68
D684	Acquired coagulation factor deficiency	D68
D685	Primary Thrombophilia	D68
D686	Other Thrombophilia	D68
D688	Other specified coagulation defects	D68
D689	Coagulation defect, unspecified	D68
D69	Purpura and other haemorrhagic conditions
D690	Allergic purpura	D69
D691	Qualitative platelet defects	D69
D692	Other nonthrombocytopenic purpura	D69
D693	Idiopathic thrombocytopenic purpura	D69
D694	Other primary thrombocytopenia	D69
D695	Secondary thrombocytopenia	D69
D696	Thrombocytopenia, unspecified	D69
D698	Other specified haemorrhagic conditions	D69
D699	Haemorrhagic condition, unspecified	D69
D70	Agranulocytosis
D71	Functional disorders of polymorphonuclear neutrophils
D72	Other disorders of white blood cells
D720	Genetic anomalies of leukocytes	D72
D721	Eosinophilia	D72
D728	Other specified disorders of white blood cells	D72
D729	Disorder of white blood cells, unspecified	D72
D73	Diseases of spleen
D730	Hyposplenism	D73
D731	Hypersplenism	D73
D732	Chronic congestive splenomegaly	D73
D733	Abscess of spleen	D73
D734	Cyst of spleen	D73
D735	Infarction of spleen	D73
D738	Other diseases of spleen	D73
D739	Disease of spleen, unspecified	D73
D74	Methaemoglobinaemia
D740	Congenital methaemoglobinaemia	D74
D748	Other methaemoglobinaemias	D74
D749	Methaemoglobinaemia, unspecified	D74
D75	Other diseases of blood and blood-forming organs
D750	Familial erythrocytosis	D75
D751	Secondary polycythaemia	D75
D758	Other specified diseases of blood and blood-forming organs	D75
D759	Disease of blood and blood-forming organs, unspecified	D75
D76	Other specified diseases with participation of lymphoreticular and reticulohistiocytic tissue
D761	Haemophagocytic lymphohistiocytosis	D76
D762	Haemophagocytic syndrome, infection-associated	D76
D763	Other histiocytosis syndromes	D76
D77	Other disorders of blood and blood-forming organs in diseases classified elsewhere
D80	Immunodeficiency with predominantly antibody defects
D800	Hereditary hypogammaglobulinaemia	D80
D801	Nonfamilial hypogammaglobulinaemia	D80
D802	Selective deficiency of immunoglobulin A [IgA]	D80
D803	Selective deficiency of immunoglobulin G [IgG] subclasses	D80
D804	Selective deficiency of immunoglobulin M [IgM]	D80
D805	Immunodeficiency with increased immunoglobulin M [IgM]	D80
D806	Antibody deficiency with near-normal immunoglobulins or with hyperimmunoglobulinaemia	D80
D807	Transient hypogammaglobulinaemia of infancy	D80
D808	Other immunodeficiencies with predominantly antibody defects	D80
D809	Immunodeficiency with predominantly antibody defects, unspecified	D80
D81	Combined immunodeficiencies
D810	Severe combined immunodeficiency [SCID] with reticular dysgenesis	D81
D811	Severe combined immunodeficiency [SCID] with low T- and B-cell numbers	D81
D812	Severe combined immunodeficiency [SCID] with low or normal B-cell numbers	D81
D813	Adenosine deaminase [ADA] deficiency	D81
D814	Nezelof syndrome	D81
D815	Purine nucleoside phosphorylase [PNP] deficiency	D81
D816	Major histocompatibility complex class I deficiency	D81
D817	Major histocompatibility complex class II deficiency	D81
D818	Other combined immunodeficiencies	D81
D819	Combined immunodeficiency, unspecified	D81
D82	Immunodeficiency associated with other major defects
D820	Wiskott-Aldrich syndrome	D82
D821	Di George syndrome	D82
D822	Immunodeficiency with short-limbed stature	D82
D823	Immunodeficiency following hereditary defective response to Epstein-Barr virus	D82
D824	Hyperimmunoglobulin E [IgE] syndrome	D82
D828	Immunodeficiency associated with other specified major defects	D82
D829	Immunodeficiency associated with major defect, unspecified	D82
D83	Common variable immunodeficiency
D830	Common variable immunodeficiency with predominant abnormalities of B-cell numbers and function	D83
D831	Common variable immunodeficiency with predominant immunoregulatory T-cell disorders	D83
D832	Common variable immunodeficiency with autoantibodies to B- or T-cells	D83
D838	Other common variable immunodeficiencies	D83
D839	Common variable immunodeficiency, unspecified	D83
D84	Other immunodeficiencies
D840	Lymphocyte function antigen-1 [LFA-1] defect	D84
D841	Defects in the complement system	D84
D848	Other specified immunodeficiencies	D84
D849	Immunodeficiency, unspecified	D84
D86	Sarcoidosis
D860	Sarcoidosis of lung	D86
D861	Sarcoidosis of lymph nodes	D86
D862	Sarcoidosis of lung with sarcoidosis of lymph nodes	D86
D863	Sarcoidosis of skin	D86
D868	Sarcoidosis of other and combined sites	D86
D869	Sarcoidosis, unspecified	D86
D89	Other disorders involving the immune mechanism, not elsewhere classified
D890	Polyclonal hypergammaglobulinaemia	D89
D891	Cryoglobulinaemia	D89
D892	Hypergammaglobulinaemia, unspecified	D89
D893	Immune reconstitution syndrome	D89
D898	Other specified disorders involving the immune mechanism, not elsewhere classified	D89
D899	Disorder involving the immune mechanism, unspecified	D89
E00	Congenital iodine-deficiency syndrome
E000	Congenital iodine-deficiency syndrome, neurological type	E00
E001	Congenital iodine-deficiency syndrome, myxoedematous type	E00
E002	Congenital iodine-deficiency syndrome, mixed type	E00
E009	Congenital iodine-deficiency syndrome, unspecified	E00
E01	Iodine-deficiency-related thyroid disorders and allied conditions
E010	Iodine-deficiency-related diffuse (endemic) goitre	E01
E011	Iodine-deficiency-related multinodular (endemic) goitre	E01
E012	Iodine-deficiency-related (endemic) goitre, unspecified	E01
E018	Other iodine-deficiency-related thyroid disorders and allied conditions	E01
E02	Subclinical iodine-deficiency hypothyroidism
E03	Other hypothyroidism
E030	Congenital hypothyroidism with diffuse goitre	E03
E031	Congenital hypothyroidism without goitre	E03
E032	Hypothyroidism due to medicaments and other exogenous substances	E03
E033	Postinfectious hypothyroidism	E03
E034	Atrophy of thyroid (acquired)	E03
[truncated: 10,132 more rows]
[truncated: 1 more columns]
